# Supplementary material for: Atopy in children with juvenile systemic lupus erythematosus is associated with severe disease
Source: PLoS One. 2017 May 17;12(5):e0177774. doi: 10.1371/journal.pone.0177774 (PMC5435243; doi:10.1371/journal.pone.0177774)
Supplement: S1 Dataset — (XLS) [file pone.0177774.s001.xls]

## Sheet: at the baseline
at the baseline
general information							medical record data			SLEDAI-2K score	Laboratory data																																					medication
Atopy
patient ID	sex(0=male;1=female)	age(y)	weight（kg）	Time from onset to diagnosis (month)	onset seasons(month)	fever（℃）	involved organs（skin/mucous membrane，hematology，kidney，Musculoskeletal，digestive system，nervous system，cardinal，respiratory）	individual allergic history	family allergic history		ANA	anti-dsDNA(Iu/ml)	ENA	APLA	leukocyte（10^9/l）	net(%)	Hb（g/l）	PLT（10^9/l）	urine protein	urine occult blood test	leucocytes in urine（/ul）	casts in urine sediment	creatinine（umol/l）	urea nitrogen（mmol/l）	24-hour urine protein excretion	Alanine transaminase(U/l)	Glutamic-Oxaloacetic Transaminase(U/l)	albumin （g/l）	ESR(mm/h)	CRP(mg/L)	CH50(U/ML)	C3(g/l)	C4(g/l)	IgA(g/L)	IgG(g/L)	IgM(g/L)	Inhaled allergens sIgE	food allergens sIgE	SPT	Total IgE（g/L）	CD3+	CD3+CD4+	CD3+CD8+	Th/Ts	NK	Total B cell	cytotoxicity of NKC（%）	glucocorticoid（dose）	immunosuppressor（MTX，HCQ，azathioprine，MMF，Thalidomide etc. ）
001	0	5	20	10	10	yes(40)	hematology，skin/mucous membrane、liver，kidney，arthritis，cardinal	yes	yes	25	1:640	78.8	negative	negative	3.6	34.5	106	239	2+	3+	3+	negative	27.3	5.4	1.692	12	18	35.1	39	3.16	0.35	0.21	0.02	0.73	12.2	2.18	positive	positive	positive	338	78.15	29.29	46.38	0.63	5.88	50.3	10.1	methylprednisolone 25mg/d（1.25mg/kg/d）	MMF，HCQ
002	1	5	20	18	11	no	arthritis、skin/mucous membrane	no	no	12	1:1280	76.5	positive	negative	16.8	56.1	122	687	negative	negative	negative	negative	19	3.89	0.164	26	24	44.6	44	10	21.49	0.7	0.05	2.37	11.1	2.52	positive	positive	negative	102	41.9	20.5	22.29	0.92	4.1	51.91	9.4	methylprednisolone 21mg/d（1mg/kg/d）	HCQ
003	1	7	22	0.33	9	yes（39）	arthritis、hematology	yes	no	18	1:1280	14	negative	negative	2.9	55.6	104	219	1+	1+	negative	negative	26.9	3.1	0.06	75	41	38.9	39	6	4.34	0.71	0.02	1.35	19.9	1.03	positive	positive	negative	138	41.29	23.2	14.75	1.57	6.39	49.1	9.7	methylprednisolone 25mg/d（1.14mg/kg/d）	MMF
004	1	7	16	3	7	yes（39）	skin/mucous membrane	yes	no	7	1:320	49.353	positive	negative	6.1	67.5	115	184	negative	negative	negative	negative	37	8.7	0.119	34	29	46.3	86	3.47	12.87	0.53	0.09	1.63	8.54	1.75	negative	negative	positive	360	71.72	33.72	33.92	0.99	9.7	48.7	8.9	methylprednisolone 30mg/d（1.875mg/kg/d）	HCQ，azathioprine
005	1	9	26	1	3	yes（40）	skin/mucous membrane、hematology	no	no	18	1:320	102.4	negative	negative	2.5	34.5	74	91	negative	negative	negative	negative	32.8	2.1	negative	78	72	37.4	104	3.3	49.37	0.77	0.15	1.57	12.6	1.43	negative	positive	positive	502	54.04	17.64	40.2	0.44	15.43	16.05	9.8	methylprednisolone 36mg/d（1.4mg/kg/d）	MMF
006	1	9	26	0.4	11	yes(39.5)	skin/mucous membrane、hematology、kidney	no	yes	17	1:1280	121.56	negative	negative	1.8	45.6	103	67	2+	2+	negative	negative	48	4.72	0.72	33	53	36	64	3.44	8.54	0.17	0.05	2.9	17.3	2.09	negative	positive	positive	234	63.52	26.03	33.82	0.77	3.54	24.01	9.5	methylprednisolone 40mg/d（1.5mg/kg/d）	MMF
007	0	9	26	4	12	yes（40）	skin/mucous membrane、kidney、hematology	yes	no	24	1:1280	100	positive	positive	1.6	44.6	93	114	1+	1+	2+	1+	54	3.7	1.325	17	41	31.3	111	3.45	1.06	0.2	0.03	3.52	14.7	0.84	negative	positive	positive	640	65.77	30.05	33.71	0.89	3.29	18.68	9.8	methylprednisolone 48mg/d（1.85mg/kg/d）	MMF
008	0	10	30	1	7	yes(38.3)	skin/mucous membrane、hematology、kidney	yes	no	20	1:640	76.77	negative	negative	7.1	67.6	112	79	2+	3+	1+	negative	44	7.46	0.468	14	12	36.2	60	3.44	5.64	0.21	0.04	3.19	13.9	1.88	negative	negative	positive	497	60.19	17.29	42.09	0.41	11.29	18.11	8.9	methylprednisolone 48mg/d（1.6mg/kg/d）	HCQ
009	0	10	28	6	12	yes(39.5)	skin/mucous membrane、hematology	yes	yes	15	1:160	0.71	negative	negative	2.12	67.5	86	37	negative	negative	negative	negative	27.6	3.7	negative	33	29	45.7	25	3.3	28.8	0.66	0.04	1.76	14	0.59	negative	positive	positive	99.9	66.85	19.74	42.64	0.46	9.82	12.48	11	methylprednisolone 28mg/d（1mg/kg/d）	MMF
010	1	10	28	3	10	no	skin/mucous membrane、arthritis、kidney	no	no	16	1：640	100	negative	negative	8.5	34.5	112	359	2+	negative	negative	negative	31.1	4	2.475	19	21	27.4	95	3.22	5.52	0.32	0.05	2.79	15.5	0.99	positive	negative	positive	322	49.54	18.46	29.96	0.61	4.08	18.9	7.9	methylprednisolone 40mg/d（1.4mg/kg/d）	cyclophosphamide
011	1	11	30	6	11	no	skin/mucous membrane、kidney	no	no	19	1:1280	35.44	positive	negative	5.23	23.4	99	175	3+	1+	1+	negative	25.7	5.9	2.295	36	18	29.5	114	0.82	37.07	0.392	0.03	2.68	9.09	1.13	negative	positive	positive	291	55.73	17.36	37.08	0.47	8.93	34.5	10.5	methylprednisolone 40mg/d（1.3mg/kg/d）	MMF
012	1	11	30	3	12	no	skin/mucous membrane、hematology，kidney，nervous system，cardinal，respiratory	no	no	19	1:320	4.72	negative	negative	9.7	34.2	86	45	2+	negative	negative	negative	25.2	4.2	2.97	36	23	29.8	36	0.8	25.83	0.62	0.24	0.51	21.7	0.37	positive	negative	positive	92.8	58.05	16.55	39.21	0.42	10.5	27.54	11.8	methylprednisolone 40mg/d（1.3mg/kg/d）	MMF，HCQ
013	0	11	30	2	12	yes（38.5）	skin/mucous membrane、hematology	yes	no	10	1:320	37.52	positive	negative	1.85	23.4	136	398	negative	negative	negative	negative	40.9	4.2	negative	100	25	43	44	2.97	5.73	0.68	0.05	3.27	14.1	1.05	negative	negative	positive	493	50.72	18.26	30.36	0.6	7.92	34.6	10.2	methylprednisolone 45mg/d（1.5mg/kg/d）	MMF，HCQ
014	1	11	42	7	4	no	skin/mucous membrane、musculoskeletal	yes	yes	10	1:1280	75.58	positive	negative	13.5	34.2	142	267	1+	negative	negative	negative	35.7	4	0.184	25	20	44	20	1	1.79	0.42	0.02	2.17	17.1	1.16	positive	negative	positive	112	71.89	36.99	31.62	1.17	5.35	18.37	10.2	methylprednisolone 32mg/d（1mg/kg/d）	MMF，HCQ
015	1	12	32	6	11	yes（37.7）	skin/mucous membrane，arthritis	yes	no	12	1:320	25.81	positive	negative	5.1	45.3	131	248	negative	negative	negative	negative	50	4.22	negative	58	70	41.8	37	1	30.25	0.56	0.06	3.13	14.8	1.12	negative	positive	positive	333	72.45	38.76	32.37	1.2	12.68	18.5	12.6	methylprednisolone 32mg/d（1mg/kg/d）	MMF，HCQ
016	1	12	32	1.01	2	no	skin/mucous membrane、kidney、arthritis	no	no	22	1：3200	135	positive	negative	15.9	34.5	90	323	3+	2+	3+	negative	48	10.1	2.43	29	14	26.8	25	3.34	4.5	0.32	0.02	1.37	12.4	1.29	negative	positive	positive	913	57.56	22.84	33.95	0.67	4.2	19.8	7.8	methylprednisolone 40mg/d（1.87mg/kg/d）	MMF
017	1	13	80	3	6	yes(38.6)	skin/mucous membrane、hematology、arthritis	yes	yes	13	1:640	63.89	positive	negative	2.68	45.6	97	185	negative	negative	negative	negative	40	3.41	0.162	33	50	37	49	5	17.89	0.48	0.05	2.67	24.9	1.37	positive	negative	positive	253	70.89	27.74	43.15	0.64	9.88	15.34	11.8	methylprednisolone 48mg/d（1.4mg/kg/d）	MMF，HCQ
018	1	13	35	0.67	1	yes（39.3）	skin/mucous membrane、hematology、digestive system	yes	no	11	1：640	92.26	negative	negative	2.2	34.5	121	96	negative	negative	negative	negative	45	4.45	0.088	66	120	35.9	45	3.48	1.31	0.33	0.04	1.95	25.3	1.21	positive	positive	negative	341	70.28	22.29	40.99	0.54	6.25	23.47	10.7	methylprednisolone 40mg/d（1.14mg/kg/d）	MMF
019	1	13	34	0.67	6	no	skin/mucous membrane、arthritis、hematology	no	no	12	1:1280	63.09	positive	negative	2.5	56.4	80	37	1+	negative	negative	negative	35.7	3	0.077	37	68	31.5	160	3.47	19.19	0.31	0.09	3.23	24.9	1.5	positive	negative	positive	562	60	23.93	32.46	0.74	2.26	23.77	8.7	methylprednisolone 50mg/d（1.47mg/kg/d）	MMF，HCQ
020	0	13	34	1	7	yes（39）	skin/mucous membrane、kidney、hematology	yes	no	18	1:320	112	negative	negative	2.9	56.3	93	121	3+	3+	negative	negative	40.5	3.3	7.81	21	26	30.2	42	13	0.33	0.2	0.02	1.88	16.3	0.62	negative	negative	positive	452	71.58	28.62	39.61	0.72	5.64	28.9	10.5	methylprednisolone 60mg/d（1.76mg/kg/d）	MMF
021	1	13	34	1	6	yes（40）	hematology、kidney、digestive system	yes	no	11	1:1280	9.95	positive	negative	15	45.3	145	251	negative	negative	negative	negative	40	7.5	0.0459	30	32	43	27	1	58	0.49	0.09	2.2	17.66	1.45	positive	negative	positive	110	54.5	17.88	32.93	0.54	9.41	38.77	11	methylprednisolone 48mg/d（1.4mg/kg/d）	MMF，HCQ
022	1	14	36	0.3	8	yes(37.9)	hematology、kidney、respiratory、cardinal	no	no	19	1:640	163.96	negative	negative	2	34.5	93	91	2+	3+	negative	negative	56	3.99	2.096	4	12	24.1	69	3	2.61	0.15	0.02	1.34	11.9	1.04	negative	positive	positive	11.92	53.64	16.84	35.24	0.48	5.04	32.98	11.4	methylprednisolone 40mg/d（1.1mg/kg/d）	MMF
023	1	14	36	0.47	11	yes（40）	hematology	yes	yes	17	1:640	1.56	negative	negative	2.7	46.7	118	237	negative	4+	negative	negative	53.2	4.5	negative	27	21	43.3	26	3.45	51.36	1	0.19	2.73	17.9	1.32	positive	negative	positive	84.1	72.8	37.43	30.61	1.22	3.84	18.16	11.5	methylprednisolone 32mg/d（0.9mg/kg/d）	MMF，HCQ
024	1	14	36	0.47	1	no	skin/mucous membrane、arthritis、hematology、cardinal	yes	no	27	1:1280	121	positive	negative	2.1	47.8	106	227	1+	1+	3+	negative	45.4	6.8	0.56	37	54	37.1	22	3.45	17.89	0.47	0.03	1.31	18.6	0.66	negative	positive	positive	45.6	55.38	30.19	20.87	1.45	4.9	33.4	10.2	methylprednisolone 40mg/d（1.25mg/kg/d）	MMF，HCQ
025	0	15	38	9	7	yes(38)	skin/mucous membrane、musculoskeletal、hematology、kidney、cardinal、respiratory	yes	no	27	1:2560	110	positive	negative	2.2	45.6	94	85	2+	3+	negative	negative	73.8	9	3.294	165	54	28.8	49	6.9	2.59	0.31	0.03	1.4	20.8	0.8	negative	positive	positive	123	78.56	33.75	41.19	0.82	2.13	17.58	10.1	methylprednisolone 32mg/d（0.9mg/kg/d）	MMF，MTX
026	1	16	40	6	2	yes（38）	skin/mucous membrane、kidney	yes	no	25	1:640	112	positive	negative	5.2	66.7	88	105	4+	3+	1+	1+	43.3	4.7	3.77	10	15	30.9	90	2.92	1.8	0.36	0.02	2.54	13.5	1.4	negative	negative	positive	89.5	48.83	19.79	22.4	0.88	9.91	32.5	11.6	methylprednisolone 50mg/d（1.2mg/kg/d）	cyclophosphamide
027	1	12	32	10	3	yes（38）	skin/mucous membrane、liver、hematology	yes	no	11	1:1280	57.89	positive	negative	4.3	71.7	119	178	0	0-	0-	0-	38	4	0.045	701	1337	33.3	25	3.45	22.59	0.41	0.08	2.17	13.8	1.06	positive	positive	negative	67.6	78.4	26.7	49.4	0.54	4.03	12.03	9.2	methylprednisolone 60mg/d（2mg/kg/d）	azathioprine
028	0	8	24	12	5	yes（39）	skin/mucous membrane、kidney、arthritis、hematology	yes	yes	15	1：80	17.05	positive	negative	8.9	76	143	265	0-	2+	1+	negative	48	4.3	0.427	45	38	46.8	38	2	55.5	1.1	0.04	0.86	6.62	0.77	positive	positive	negative	198	77.73	32.95	36.57	0.9	8.09	17.51	10.8	methylprednisolone30mg/d（1.25mg/kg/d）	MMF
029	1	13	34	3	3	no	skin/mucous membrane、kidney、hematology	no	yes	11	1：:1000	13.77	positive	negative	3.6	50.8	119	199	2+	1+	1+	negative	54	3.3	0.5	18	40	45	34	3	64.1	0.99	0.11	0.98	10.6	0.74	positive	positive	negative	26.2	81.1	30.3	46.4	0.65	6.3	13.4	6.3	methylprednisolone 30mg/d（0.885mg/kg/d）	MMF
030	1	12	32	5	12	no	skin/mucous membrane、arthritis	no	no	12	1：:3200	218	positive	negative	10.4	62.6	114	268	1+	1+	negative	negative	39	4.6	0.008	37	24	38.9	29	3.3	0.46	0.35	0.11	3.2	14.5	1.67	positive	positive	positive	106	79.56	39.44	31.71	1.24	13.14	17.97	10.4	methylprednisolone 40mg/d（1.25mg/kg/d）	MMF
031	1	8	24	2	7	no	skin/mucous membrane、liver	yes	yes	6	1：:640	45.2	positive	negative	5.26	39	131	260	negative	negative	negative0	negative	35	3.2	2600	93	68	38	49	3.6	35.3	0.86	0.03	1.75	18.9	0.95	positive	positive	positive	567	64.27	27.41	28.06	0.97	7.51	24.78	8.1	methylprednisolone 30mg/d（1.25mg/kg/d）	MMF
032	0	10	28	6	3	no	skin/mucous membrane、arthritis	yes	yes	12	1：:1280	30.32	positive	positive	3.9	38.9	122	204	negative	negative	negative	negative	36	3.5	0.104	30	39	37.9	27	4	41.03	0.91	0.05	3.51	19.6	1.93	positive	positive	negative	745	56.1	24.4	27.8	0.88	11.1	29.9	10.5	methylprednisolone 45mg/d（1.61mg/kg/d）	HCQ、MTX
033	1	14	36	10	11	yes(41)	skin/mucous membrane、vasculitis 、arthritis、hematology、liver、kidney	yes	yes	24	1：1280	23.52	positive	positive	3.2	29.1	85	88	3+	2+	negative	negative	35	3.2	0.16	105	125	32	58	15.3	25.6	0.12	0.01	1.25	15.2	1.22	positive	positive	positive	12.5	61.32	20.82	39.74	0.52	10.15	26.2	8.5	methylprednisolone 40mg/d（1.11mg/kg/d）	MMF、MMF
034	1	12	32	6	1	no	kidney	yes	yes	16	1：1280	16.83	positive	negative	7.4	59.7	130	184	2+	negative	negative	negative	32	3.1	0.54	104	125	31.2	45	3.16	30	0.601	0.03	1.3	18.8	1.4	positive	positive	negative	56.8	73.35	17.2	48.4	0.36	8.17	17.2	8.9	methylprednisolone 30mg/d（0.94mg/kg/d）	CTX
035	1	5	18	1	2	yes（39.5）	skin/mucous membrane、liver、cardinal、arthritis、hematology	yes	no	12	1：1280	23.89	positive	negative	3	44.4	118	345	negative	negative	negative	negative	31.2	4	0.001	125	90	38.4	24	7.01	42.84	0.84	0.14	0.8	25.85	1.04	positive	positive	positive	25.6	72.74	32.14	39.6	0.81	3.37	19.38	9	methylprednisolone 36mg/d（2mg/kg/d）	MMF
general information							medical record data			SLEDAI-2K score	Laboratory data																																					medication
Non-atopy
patient ID	sex(0=male;1=female)	age(y)	weight（kg）	Time from onset to diagnosis (month)	onset seasons(month)	fever（℃）	involved organs（skin/mucous menbrane，hematology，kidney，Musculoskeletal，digestive system，nervous system，cardinal，respiratory）	individual allergic history	family allergic history		ANA	anti-dsDNA(Iu/ml)	ENA	APLA	leukocyte（10^9/l）	net(%)	Hb（g/l）	PLT（10^9/l）	urine protein	urine occult blood test	leucocytes in urine（/ul）	casts in urine sediment	creatinine（umol/l）	urea nitrogen（mmol/l）	24-hour urine protein excretion	Alanine transaminase(U/l)	Glutamic-Oxaloacetic Transaminase(U/l)	albumin （g/l）	ESR(mm/h)	CRP(mg/L)	CH50(U/ML)	C3(g/l)	C4(g/l)	IgA(g/L)	IgG(g/L)	IgM(g/L)	Inhaled allergens sIgE	food allergens sIgE	SPT	Total IgE（g/L）	CD3+	CD3+CD4+	CD3+CD8+	Th/Ts	NK	Total B cell	cytotoxicity of NKC（%）	glucocorticoid（dose）	immunosuppressor（MTX，HCQ，azathioprine，MMF，Thalidomide etc. ）
001	1	7	22	2	4	yes(38)	arthritis	no	no	8	1:2560	59.35	positive	positive	4.6	77.6	101	237	negative	negative	negative	negative	33.2	3	negative	9	34	37.8	78	9	37.71	0.7	0.09	3.44	16.8	3.87	negative	negative	negative	168.05	69.93	33.69	32.06	1.05	8.35	18.48	9.1	methylprednisolone 24mg/d（1mg/kg/d）	/
002	1	7	22	2	1	yes（38.7）	skin/mucous membrane、kidney、respiratory、digestive system、hematology	no	no	12	1：2560	132.26	positive	negative	3.85	76.5	78	53	2+	3+	1+	negative	39	10.3	3.316	18	19	27	47	3.48	1.2	0.17	0.02	1.8	14.2	1.52	negative	negative	negative	129.86	70.22	31.63	34.19	0.93	9	21.71	7.9	methylprednisolone 40mg/d（0.8mg/kg/d）	/
003	1	8	24	4	3	no	skin/mucous membrane、arthritis、respiratory	no	no	8	1：40	5	negative	negative	3.6	67.6	101	237	negative	negative	negative	negative	49.7	2.8	negative	25	39	42.1	16	3.3	49.49	1.14	0.28	3.78	15.8	1.04	negative	negative	negative	27.7	65.27	34.35	29.66	1.16	12.44	25.21	11.5	methylprednisolone 24mg/d（1mg/kg/d）	HCQ
004	1	8	24	10	2	yes（40）	skin/mucous membrane、hematology	no	no	15	1:2560	100	positive	negative	2.6	55.6	91	64	negative	negative	3+	negative	26.7	2.9	negative	106	222	37	104	3.16	0.87	0.14	0.02	0.26	23.7	1.79	negative	negative	negative	69.82	81.89	30.64	47.18	0.65	5.55	12.4	9.3	methylprednisolone 32mg/d（1.3mg/kg/d）	MTX
005	1	11	32	0.7	5	yes(38.5)	skin/mucous membrane、hematology、kidney、cardinal、respiratory	no	no	15	1:320	23.5	negative	negative	3	67.5	114	67	3+	3+	2+	negative	48.1	6	2.48	21	35	18.9	18	5	0.95	0.17	0.03	1.82	11.4	2.19	negative	negative	negative	162	47.97	21.46	23.62	0.91	5.99	38.4	9.9	methylprednisolone 32mg/d（1mg/kg/d）	MMF
006	1	11	30	1	6	yes（38.3）	skin/mucous membrane、arthritis	no	no	15	1:1280	10.17	positive	negative	7.8	56.5	101	244	negative	1+	negative	negative	22.3	5.9	negative	34	21	39.5	51	11	35.62	0.68	0.16	2.47	21.5	1.13	negative	negative	negative	63.2	67.05	36.9	27.76	1.33	15.38	10.63	13.7	methylprednisolone 24mg/d（0.8mg/kg/d）	MMF
007	1	11	30	2	11	yes(38.5)	musculoskeletal、hematology、kidney、cardinal、respiratory	no	no	16	1:1280	16.06	negative	negative	2.98	78.5	87	149	1+	3+	1+	negative	50.6	4.8	3.24	24	29	29.3	26	1	5.73	1.39	1.03	3.09	8.35	3.67	negative	negative	negative	76.8	64.15	21.9	38.74	0.57	9.22	23.83	9.5	methylprednisolone 48mg/d（0.8mg/kg/d）	HCQ
008	1	11	30	3	4	yes（40）	arthritis	no	no	13	1：2560	100	positive	negative	12.3	58.7	91	393	1+	1+	negative	negative	52.1	10.9	0.493	24	15	33.4	56	3.34	7.35	0.24	0.02	2.34	23.2	1.64	negative	negative	negative	101.6	80.06	41.53	35.48	1.17	10.08	5.6	9.9	methylprednisolone 40mg/d（1.3mg/kg/d）	/
009	1	11	30	1	11	yes（40.2）	skin/mucous membrane、hematology	no	no	4	1:2560	5.25	positive	positive	2.7	45.6	122	171	negative	negative	negative	negative	42.4	3.4	negative	82	53	44.2	4	2.97	53.53	1.12	0.23	2.49	24.6	2.31	negative	negative	negative	219.2	84.86	40.49	37.99	1.07	17.02	6.48	10.49	methylprednisolone 24mg/d（0.8mg/kg/d）	MMF
010	1	11	30	2	2	no	skin/mucous membrane、arthritis	no	no	10	1：640	54.8	positive	negative	3.47	67.8	114	103	negative	negative	negative	negative	37	5.09	0.077	20	26	42.8	2	3.38	21.4	0.4	0.06	1.09	17.7	0.54	negative	negative	negative	52.25	76.43	33.72	39.24	0.86	14.88	15.76	9.3	methylprednisolone 32mg/d（1.07mg/kg/d）	MTX、HCQ
011	0	12	40	3	5	no	hematology，liver，kidney	no	no	9	1:320	11.05	positive	negative	7.34	77.8	109	8	negative	3+	negative	negative	48	3.85	0.062	81	47	39.2	23	5	50.85	0.55	0.03	1.81	9.87	1.13	negative	negative	negative	40.8	77.54	30.22	39.79	0.76	5.61	16.33	10.8	methylprednisolone 20mg/d（0.8mg/kg/d）	cyclophosphamide
012	1	12	32	3	7	yes（39.3）	skin/mucous membrane，kidney，arthritis	no	no	13	1:2560	100	positive	negative	21.1	79.7	87	306	negative	1+	negative	negative	55.6	13.8	0.205	18	13	36.3	7	1	4.68	0.25	0.03	2.13	17.9	1.27	negative	negative	negative	32.5	58.33	30.77	24.15	1.27	8.29	40.28	9.9	methylprednisolone 22.5mg/d（0.7mg/kg/d）	MMF
013	1	12	41	3	6	no	skin/mucous membrane、musculoskeletal、kidney	no	no	14	1:1280	44.3	positive	negative	8.2	67.8	124	312	2+	2+	negative	negative	39	4.12	3.746	11	18	26.4	61	3.44	19.95	0.67	0.07	0.81	5.74	1.08	negative	negative	negative	53.3	59.64	27.96	27.82	1	4.72	24.2	9.8	methylprednisolone 16mg/d（0.5mg/kg/d）	HCQ
014	1	12	32	1	6	no	hematology	no	no	5	1：160	22.77	negative	negative	11.1	78.5	123	2	negative	negative	negative	negative	33.7	4	negative	18	20	46.5	8	3.96	28.54	1.09	0.05	1.04	13.4	2.08	negative	negative	negative	72	66.83	27.7	36.33	0.77	3.19	23.2	10.7	methylprednisolone 40mg/d（1.2mg/kg/d）	/
015	0	12	32	2	6	no	skin/mucous membrane、arthritis、hematology	no	no	10	1:640	60.92	positive	negative	3.5	78.6	121	138	negative	negative	negative	negative	49	4.6	0.156	32	33	44.8	26	3.19	14.68	0.4	0.06	1.98	21.7	1.03	negative	negative	negative	27.7	64.4	35.91	18.54	1.9	16.52	16.07	11.4	methylprednisolone 30mg/d（0.9mg/kg/d）	/
016	1	13	62	1	5	no	skin/mucous membrane、arthritis	no	no	8	1：1000	8.65	positive	positive	9.6	77.8	130	242	negative	negative	negative	negative	42.8	6.1	0.362	44	22	48.3	15	1	59.71	1.06	0.14	0.83	6.5	1.47	negative	negative	negative	47.68	36.91	10.73	24.39	0.43	8.75	50.49	11.8	methylprednisolone 24mg/d（0.7mg/kg/d）	azathioprine
017	0	13	34	9	3	yes（38.5）	skin/mucous membrane、arthritis、kidney	no	no	15	1:640	8.47	negative	positive	12.3	67.8	142	227	3+	negative	negative	negative	33.3	4.8	4.964	14	32	23.4	36	2.97	24.07	0.68	0.1	1.09	3.13	1.34	negative	negative	negative	87.3	21.05	7.37	11.93	0.62	11.05	66.67	12.9	methylprednisolone 48mg/d（1.4mg/kg/d）	MMF
018	1	14	36	1	5	yes（40.6）	skin/mucous membrane、digestive system、kidney	no	no	9	1：40	3.02	negative	negative	12.5	78.6	95	415	1+	negative	negative	negative	21	3.94	0.765	44	9	40.8	7	1	25.72	0.91	0.15	0.47	8.33	1.41	negative	negative	negative	79.13	87.44	32.74	53.82	0.61	5.41	3.47	14.4	methylprednisolone 38mg/d（1.05mg/kg/d）	HCQ
019	1	15	38	48	12	yes(38)	skin/mucous membrane、musculoskeletal、hematology	no	no	10	1:1280	76.2	positive	negative	3.9	57.5	88	65	negative	negative	negative	negative	58.3	5.9	0.143	13	20	38	57	6.4	26.29	0.56	0.06	2.58	30.2	1.39	negative	negative	negative	43.7	46.55	26.6	16.07	1.66	9.02	38.92	10.6	methylprednisolone 48mg/d（1.3mg/kg/d）	MTX
020	1	15	38	1	2	yes（39.4）	skin/mucous membrane	no	no	9	1:320	38.39	positive	negative	7.7	88.7	93	201	negative	negative	negative	negative	38.8	4.2	0.173	32	42	38	30	3	38.08	0.72	0.1	3.54	15.4	0.88	negative	negative	negative	49.46	80.76	31.46	46.53	0.68	9.49	7.59	13.4	methylprednisolone 35mg/d（0.92mg/kg/d）	/
021	1	15	38	2	3	no	skin/mucous membrane、hematology	no	no	5	1：40	63.1	negative	negative	6.3	56.7	130	53	negative	negative	negative	negative	43.5	5.8	0.08	66	37	43.5	2	3.16	49.23	0.96	0.16	1.44	11.9	1.33	negative	negative	negative	55.56	68.24	31.4	33.17	0.95	5.6	4.6	14.7	methylprednisolone 32mg/d（0.83mg/kg/d）	azathioprine
022	1	8	24	2	2	yes（39）	skin/mucous membrane、kidney、hematology	no	no	16	1:1280	23.4	positive	positive	3.7	78.6	120	151	3+	1+	negative	negative	34.3	7.1	2.385	15	28	21.3	44	2.97	1.63	0.2	0.03	2.22	8.98	1.25	negative	negative	negative	144	54.32	21.07	30.99	0.68	2.29	43.26	10.5	methylprednisolone 48mg/d（2mg/kg/d）	MMF，HCQ
023	1	9	26	48	7	no	skin/mucous membrane、hematology	no	no	10	1:640	91.15	negative	negative	4	67.8	128	47	negative	negative	1+	negative	38	5.1	negative	28	16	45.4	7	1	7.85	0.72	0.05	0.95	13.7	1.44	negative	negative	negative	239	80.07	32.46	43.37	0.75	4.56	6.7	6.6	methylprednisolone 26mg/d（1mg/kg/d）	MMF
024	1	10	30	6	9	no	skin/mucous membrane、hematology、kidney、cardinal、respiratory、arthritis	no	no	26	1:2560	90.23	positive	positive	2.5	65.7	52	91	3+	4+	negative	negative	28.9	3.4	1.989	3	27	23.5	77	12	31.07	0.48	0.1	1.76	6.83	0.89	negative	negative	negative	157	78.08	22.85	58.62	0.39	11.43	9.33	8.49	methylprednisolone 60mg/d（2mg/kg/d）	MMF，Thalidomide
025	1	11	30	1.02	8	no	arthritis、hematology	no	no	9	1:1280	83.65	negative	positive	4	65.4	113	52	negative	negative	negative	negative	31.7	3.7	0.039	16	30	41.3	78	16	33.19	0.72	0.07	2.43	22.7	1.49	negative	negative	negative	272	63.38	21.45	39.47	0.54	5.54	25.92	9.9	methylprednisolone 60mg/d（2mg/kg/d）	MMF
026	1	11	32	2	5	no	kidney、arthritis、respiratory、cardinal、hematology	no	no	13	1:160	20.294	positive	negative	3.9	56.4	124	192	negative	negative	negative	negative	50.2	9.3	0.17	47	28	46	77	1	44.98	0.66	0.15	2.71	15.5	3.26	negative	negative	negative	228.9	75.6	16.5	50.6	1.03	13.2	7.89	9	methylprednisolone 40mg/d（1.25mg/kg/d）	azathioprine
027	1	13	43	1	6	yes（39）	skin/mucous membrane、arthritis、hematology	no	no	20	1：640	28.67	positive	positive	3.7	46.7	141	127	1+	negative	1+	negative	53.1	3.1	0.06	29	35	41.3	31	3.16	2.55	0.28	0.04	1.85	23.2	1.23	negative	negative	negative	237	55.21	24.91	27.66	0.9	13.3	12.1	13.3	methylprednisolone 45mg/d（1.32mg/kg/d）	硫唑蝶呤、HCQ
028	1	13	34	12	6	yes（39）	arthritis	no	no	17	1:2560	83.36	positive	negative	4.8	76.5	88	327	negative	1+	1+	negative	20.3	3.9	0.06	15	33	40.1	106	11.4	2.27	0.44	0.04	2.21	23.9	1.08	negative	negative	negative	157	54.5	31.52	21.38	1.47	13.69	10.9	9.8	methylprednisolone 40mg/d（1.18mg/kg/d）	/
029	1	14	36	2	6	no	kidney、nervous system	no	no	18	1:80	100	negative	negative	16.4	55.6	124	201	3+	3+	negative	negative	38.4	14.6	2.625	21	22	35.7	5	3.16	49.4	1.15	0.18	0.81	2.93	1.07	negative	negative	negative	182.4	71.78	15.64	53.22	0.29	12.71	8.9	13.6	methylprednisolone 60mg/d（1.67mg/kg/d）	cyclophosphamide
030	1	15	38	1	5	yes(38.2)	hematology、arthritis	no	no	9	1:1280	62.58	positive	negative	3.22	67.5	103	176	negative	negative	negative	negative	35.4	3	negative	59	61	40.5	62	11	36.1	0.83	0.1	1.97	27	2.89	negative	negative	negative	190.4	58.57	36.62	19.23	1.9	8.01	32.64	14.3	methylprednisolone 32mg/d（1.0mg/kg/d）	/
031	1	16	40	36	11	no	skin/mucous membrane、hematology、arthritis	no	no	13	1:640	35.33	negative	negative	5.7	56.7	136	22	negative	1+	negative	negative	58.4	5.1	negative	23	17	45.7	5	1	41.81	0.93	0.17	3.16	6.29	1.46	negative	negative	negative	121	59.29	31.04	22.66	1.31	4.93	6.76	14.7	methylprednisolone 60mg/d（1.5mg/kg/d）	MMF
032	1	14	36	6	7	yes（38）	skin/mucous membrane、arthritis	no	no	11	1:320	44.73	positive	positive	8	67.5	135	220	negative	negative	negative	negative	54	5.2	0.045	57	35	43.1	57	3.34	24.19	0.72	0.04	0.9	11	0.5	negative	negative	negative	67.57	79.27	29.74	45.64	0.65	6.62	7.42	9	methylprednisolone 30mg/d（0.83mg/kg/d）	Thalidomide
033	1	14	36	2	8	yes（38）	skin/mucous membrane、arthritis	no	no	11	1:1280	8.12	positive	negative	5.6	45.6	120	214	negative	negative	negative	negative	43.8	3.8	0.029	62	50	43	14	3.45	55.44	0.95	0.16	1.75	17.5	1.32	negative	negative	negative	216.6	69.29	38.87	27.29	1.41	6.43	15.91	13.9	methylprednisolone 32mg/d（0.89mg/kg/d）	HCQ
034	1	14	36	1.5	9	yes（37.8）	arthritis、hematology	no	no	12	1:2560	30.39	positive	negative	2.9	77.6	104	302	negative	negative	negative	negative	43.6	2.4	0.023	10	30	40.5	75	5.5	50.46	1.03	0.12	2.81	47	1.26	negative	negative	negative	57.8	49.93	18.92	26.79	0.71	8.49	10.83	12.9	methylprednisolone 48mg/d（1.3mg/kg/d）	HCQ
035	1	17	50	4	4	yes（39）	skin/mucous membrane、hematology	no	no	8	1：1280	23.08	positive	negative	10.9	78	142	224	negative	1+	negative	negative	52	2.9	0.026	43	53	40.3	7	3.3	51.77	0.83	0.12	2.14	23.1	1.83	negative	negative	negative	120	69.69	31.35	35.28	0.89	7.61	18.34	12.9	methylprednisolone 50mg/d（1mg/kg/d）	MMF
036	0	8	45	4	7	no	skin/mucous membrane、arthritis	no	no	5	1：:160	5	negative	negative	3.6	47.2	101	237	negative	negative	negative	negative	28	2.5	negative	33	35	41.8	36	3.3	49.49	1.13	0.28	3.78	15.8	1.04	negative	negative	negative	125	76.5	16	35	0.89	11.8	6.56	11	methylprednisolone 24mg/d（0.5mg/kg/d）	/
037	1	11	32	2	5	no	kidney、arthritis、respiratory、cardinal、hematology	no	no	13	1:160	20.294	positive	negative	3.9	56.4	124	192	negative	negative	negative	negative	50.2	9.3	0.17	47	28	46	77	1	44.98	0.66	0.15	2.71	15.5	3.26	negative	negative	negative	228.9	75.6	16.5	50.6	1.03	13.2	6.8	9	methylprednisolone 40mg/d（1.25mg/kg/d）	azathioprine
038	1	12	36	2	6	no	kidney、nervous system	no	no	18	1:80	56.2	negative	negative	16.4	55.6	124	201	3+	3+	negative	negative	38.4	14.6	2.625	21	22	35.7	7	3.16	49.4	1.15	0.18	0.81	2.93	1.07	negative	negative	negative	82.4	71.78	15.64	53.22	0.29	12.71	11.8	13.6	methylprednisolone 60mg/d（1.67mg/kg/d）	cyclophosphamide
039	1	13	38	1	5	yes(38.2)	hematology、arthritis	no	no	9	1:1280	62.58	positive	negative	3.22	67.5	103	176	negative	negative	negative	negative	35.4	3	negative	59	61	40.5	62	11	36.1	0.83	0.1	1.97	27	2.89	negative	negative	negative	90.4	58.57	36.62	19.23	1.9	8.01	32.64	14.3	methylprednisolone 32mg/d（1.0mg/kg/d）	/
040	1	12	40	36	11	no	skin/mucous membrane、hematology、arthritis	no	no	13	1:640	35.33	negative	negative	5.7	56.7	136	22	negative	1+	negative	negative	58.4	5.1	negative	23	17	45.7	4	1	41.81	0.93	0.17	3.16	6.29	1.46	negative	negative	negative	121	59.29	31.04	22.66	1.31	4.93	6.8	14.7	methylprednisolone 60mg/d（1.5mg/kg/d）	MMF
041	1	12	36	6	7	yes（38）	skin/mucous membrane、arthritis	no	no	10	1:320	44.73	positive	positive	8	67.5	135	220	negative	negative	negative	negative	54	5.2	0.045	57	35	43.1	57	3.34	24.19	0.72	0.04	0.9	11	0.5	negative	negative	negative	79.57	79.27	29.74	45.64	0.65	6.62	7.42	9	methylprednisolone 30mg/d（0.83mg/kg/d）	Thalidomide
042	1	12	32	36	9	no	skin/mucous membrane、hematology	no	no	4	1：640	54.7	negative	negative	12.5	63.2	126	380	negative	negative	negative	negative	41.6	2.3	0.006	12	25	37.5	50	8	13.73	0.35	0.04	2.01	15.2	0.75	negative	negative	negative	140.2	80.95	43.4	31.76	1.37	3.54	3.56	8.5	methylprednisolone 15mg/d（0.47mg/kg/d）	HCQ、azathioprine
043	0	14	79.5	1	2	no	skin/mucous membrane、kidney	no	yes	4	1：160	22.3	positive	negative	12.09	78.8	158	361	2+	3+	negative	negative	32	2.5	0.08	35	12	25	10	1	46.2	1.1	0.18	1.5	6.97	0.68	negative	negative	negative	168	55.8	16.7	38.6	0.43	5	36.9	14	methylprednisolone 60mg/d（1mg/kg/d）	/
044	1	14	36	5	3	no	skin/mucous membrane、hematology	no	no	4	1：640	23.4	positive	negative	3.6	47.9	58	99	1+	3+	2+	negative	48.4	6	0.116	17	27	27.4	89	3.1	4.73	0.19	0.03	1.47	18.1	1.92	negative	negative	negative	89	59.39	18.97	39.82	0.48	12.7	44.7	11.6	methylprednisolone 60mg/d（1.67mg/kg/d）	azathioprine
045	1	8	34	3	1	no	skin/mucous membrane	no	no	7	1:320	12.1	negative	negative	3.3	47.5	112	125	negative	negative	negative	negative	32.5	3	0.002	23	11	34.5	11	2	56.4	0.11	0.06	1.5	10.9	1.09	negative	negative	negative	210	54	21.3	34	0.5	13.4	33.5	14	methylprednisolone 32mg/d（1.3mg/kg/d）	HCQ

## Sheet: 1 month
1 month
	disease relapse		SLEDAI-2K score	SLEDAI-2K score（onset）	△SLEDAI-2K1		Laboratory data																medication
Atopy
patient ID	recurrent frequency	infection frequencies					anti-dsDNA	ESR(mm/h)	cytotoxicity of NKC（%）	CH50(U/ML)	C3(g/l)	C4(g/l)	IgA(g/L)	IgG(g/L)	IgM(g/L)	leukocyte（10^9/l）	Hb（g/l）	PLT（10^9/l）	urine protein	urine occult blood test	leucocytes in urine（/ul）	casts in urine sediment	glucocorticoid（dose）	immunosuppressor（MTX，HCQ，azathioprine，MMF，Thalidomide etc. ）
001	0	0	12	25	0.52		68.1	33	10.2	40.36	0.62	0.01	0.77	9.42	0.83	6	105	310	1+	2+	negative	negative	methylprednisolone 20mg/d（1mg/kg/d）	MMF，HCQ
002	0	0	8	12	0.333333		67.9	8	8.9	26.14	0.55	0.08	2.57	10.7	3.62	12.7	120	413	negative	negative	negative	negative	methylprednisolone 20mg/d（1mg/kg/d）	HCQ
003	0	0	8	18	0.555556		25.6	14	9.6	29.74	0.57	0.12	1.32	9.8	1.02	12.1	131	269	negative	1+	negative	negative	methylprednisolone 14mg/d（0.65mg/kg/d）	HCQ
004	0	0	11	7	-0.571429		51.2	10	10.9	15.56	0.84	0.08	1.67	9.87	1.83	9.5	145	341	negative	negative	negative	negative	methylprednisolone 24mg/d（1.5mg/kg/d）	HCQ，azathioprine
005	0	1	6	18	0.666667		92.6	14	9.7	33.67	0.94	0.06	1.34	8.53	1.84	9.7	120	163	negative	negative	negative	negative	methylprednisolone 24mg/d（0.9mg/kg/d）	MTX
006	0	2	9	17	0.470588		110	17	9	42.9	0.98	0.16	1.52	8.54	1.01	12.79	120	172	1+	2+	negative	negative	methylprednisolone 20mg/d（0.7mg/kg/d）	MMF
007	0	1	10	24	0.583333		88.9	19	9.9	41.24	0.64	0.09	2.28	7.39	0.61	6.61	172	125	negative	1+	negative	negative	methylprednisolone 40mg/d（1.54mg/kg/d）	MMF
008	0	0	12	20	0.4		67.5	25	8.6	18.56	0.62	0.07	2.59	9.98	1.85	7.6	121	195	negative	3+	negative	negative	methylprednisolone 16mg/d（0.53mg/kg/d）	HCQ
009	0	1	2	15	0.866667		11	13	10.8	44.69	0.87	0.08	1.78	8.17	0.43	9.9	142	195	negative	negative	negative	negative	methylprednisolone 28mg/d（1mg/kg/d）	MMF
010	0	1	12	16	0.25		88.65	28	8.2	32.46	0.76	0.12	2.82	9.91	1.49	9.4	138	560	1+	1+	negative	negative	methylprednisolone 32mg/d（1.1mg/kg/d）	cyclophosphamide
011	0	1	6	19	0.684211		33.1	24	8.6	40.34	0.86	0.16	2.12	5.38	0.78	9.1	129	246	2+	negative	negative	negative	methylprednisolone 32mg/d（1mg/kg/d）	MMF
012	0	1	8	19	0.578947		17	51	11.1	36.98	0.78	0.11	0.8	4.84	0.3	10	109	182	2+	negative	negative	negative	methylprednisolone 32mg/d（1mg/kg/d）	MMF、HCQ
013	0	0	4	10	0.6		27.6	12	9.9	31.85	0.93	0.06	1.86	12.6	0.9	8.8	156	330	negative	negative	negative	negative	methylprednisolone 24mg/d（0.8mg/kg/d）	MMF，HCQ
014	0	0	4	10	0.6		75	21	10.1	29.1	0.65	0.07	0.8	9.42	1.06	17.1	149	220	negative	negative	negative	negative	methylprednisolone 28mg/d（0.9mg/kg/d）	MMF、HCQ
015	0	1	6	12	0.5		22.5	51	11.4	54.31	0.78	0.1	3.23	8.79	1.07	12.1	150	301	negative	negative	negative	negative	methylprednisolone 24mg/d（0.8mg/kg/d）	HCQ
016	0	0	12	22	0.454545		110	12	7.9	48.83	0.78	0.08	0.81	3.36	0.37	13.3	118	223	2+	2+	negative	negative	methylprednisolone 40mg/d（1.25mg/kg/d）	MMF
017	0	0	6	13	0.538462		56.4	15	12.2	36.54	0.72	0.08	2.18	12.9	1.42	8.8	112	254	negative	negative	negative	negative	methylprednisolone 40mg/d（1.17mg/kg/d）	MTX
018	0	1	8	11	0.272727		89	16	10.6	43.1	1.21	0.13	1.04	8.28	0.62	10.34	134	257	negative	negative	negative	negative	methylprednisolone 27mg/d（0.77mg/kg/d）	MMF
019	0	1	8	12	0.333333		60.8	74	8.6	56.25	0.89	0.22	1.87	27	0.72	15.3	121	215	negative	negative	2+	negative	methylprednisolone 40mg/d（1.18mg/kg/d）	MMF，HCQ
020	0	0	12	18	0.333333		87.8	8	10.6	36.5	0.72	0.07	2.04	11.8	0.62	9.7	130	329	1+	1+	negative	negative	methylprednisolone 48mg/d（1.4mg/kg/d）	MMF
021	0	0	6	11	0.454545		27	7	10.8	56	0.87	0.09	2.23	7.66	1.46	15	145	251	negative	negative	negative	negative	methylprednisolone 36mg/d（1.05mg/kg/d）	MMF，HCQ
022	0	0	12	19	0.368421		154.7	15	10.7	19.7	0.63	0.06	1.17	6.15	1.02	12.5	127	258	negative	2+	negative	negative	methylprednisolone 24mg/d（0.67mg/kg/d）	MMF
023	0	0	4	17	0.764706		21	18	12.2	51.33	0.78	0.17	2.91	18.7	1.43	10.7	137	203	negative	negative	negative	negative	methylprednisolone 24mg/d（0.67mg/kg/d）	MMF
024	0	0	12	27	0.555556		89.3	5	10.8	34.57	0.67	0.06	1.16	12.4	0.81	6.4	127	270	negative	3+	1+	negative	methylprednisolone 28mg/d（0.78mg/kg/d）	MMF、HCQ
025	1	1	12	27	0.555556		87.89	22	10.7	54.48	0.66	0.02	0.88	5.96	0.18	10.4	131	308	2+	2+	negative	negative	methylprednisolone 24mg/d（0.63mg/kg/d）	MMF，MTX
026	1	1	9	25	0.64		88.54	91	9	47.35	0.66	0.01	1.79	15.5	0.69	5.7	113	295	negative	negative	negative	negative	methylprednisolone 32mg/d（1mg/kg/d）	azathioprine
027	0	1	6	11	0.454545		54.3	46	9.5	52.22	0.69	0.17	1.99	11.1	1.81	12.2	130	230	negative	1+	negative	negative	methylprednisolone 40mg/d（1mg/kg/d）	cyclophosphamide，HCQ
028	1	1	8	15	0.466667		17.8	11	11	51.3	1.2	0.11	1.8	6.5	0.9	7.6	152	298	negative	1+	1+	negative	methylprednisolone 25mg/d（1.04mg/kg/d）	MMF
029	1	1	11	11	0		15	16	12.6	47.2	0.72	0.06	1.45	10.9	0.71	6.69	135	319	negative	1+	2+	negative	methylprednisolone 40mg/d（1.2mg/kg/d）	MMF
030	0	0	10	12	0.166667		156	20	11.2	12.3	0.45	0.08	1.25	9.2	0.8	6.07	139	341	negative	negative	negative	negative	methylprednisolone 35mg/d（1.1mg/kg/d）	MMF
031	0	0	6	6	0		39.82	61	10.2	52.6	0.86	0.03	1.75	18.9	0.95	10.69	126	336	negative	negative	negative	negative	methylprednisolone 30mg/d（1.25mg/kg/d）	MMF、HCQ
032	0	0	8	12	0.333333		26.28	21	9.9	50.51	0.98	0.05	2.04	9.4	1.5	5.26	152	211	negative	negative	negative	negative	methylprednisolone 36mg/d（1.29mg/kg/d）	HCQ、MTX
033	0	0	10	24	0.583333		20.48	15	9.2	59.13	0.87	0.33	1.76	16.6	1.02	12.1	131	383	1+	1+	negative	negative	methylprednisolone 32mg/d（0.89mg/kg/d）	MMF
034	1	1	6	16	0.625		30.51	23	10.2	64.2	0.67	0.09	1.2	15.9	0.2	5.6	125	512	1+	negative	negative	negative	methylprednisolone 20mg/d（1.6mg/kg/d）	CTX、Thalidomide
035	0	0	8	12	0.333333		20.08	19	8.2	45.44	0.84	0.12	0.78	8.75	1.18	7.9	129	285	negative	negative	1+	negative	methylprednisolone 24mg/d（1.33mg/kg/d）	MMF
	disease relapse		SLEDAI-2K score	SLEDAI-2K score（onset）	△SLEDAI-2K		Laboratory data																medication
Non-atopy
patient ID	recurrent frequency	infection frequencies					anti-dsDNA	ESR(mm/h)	cytotoxicity of NKC（%）	CH50(U/ML)	C3(g/l)	C4(g/l)	IgA(g/L)	IgG(g/L)	IgM(g/L)	leukocyte（10^9/l）	Hb（g/l）	PLT（10^9/l）	urine protein	urine occult blood test	leucocytes in urine（/ul）	casts in urine sediment	glucocorticoid（dose）	immunosuppressor（MTX，HCQ，azathioprine，MMF，Thalidomide etc. ）
001	0	0	6	8	0.25		32	23	9.2	43.54	0.9	0.07	2.84	12.5	3.28	10.2	139	244	negative	negative	negative	negative	methylprednisolone 22mg/d（1mg/kg/d）	0
002	0	0	8	12	0.333333		47	5	7.5	7.9	0.87	0.08	1.37	3.69	1.28	14.7	128	206	1+	2+	negative	negative	methylprednisolone 24mg/d（1mg/kg/d）	0
003	0	0	2	8	0.75		11	28	11.5	53.63	1.16	0.21	3.64	16	1	6.6	115	303	negative	negative	negative	negative	methylprednisolone 20mg/d（0.83mg/kg/d）	0
004	0	0	4	15	0.733333		65.6	25	9.4	19.56	0.7	0.05	0.26	27.3	1.67	9.5	100	208	negative	negative	negative	negative	methylprednisolone 24mg/d（1mg/kg/d）	HCQ、MTX
005	0	1	8	15	0.466667		21.08	21	10.5	41.55	0.85	0.13	1	4.34	1.33	14.5	107	321	2+	2+	negative	negative	methylprednisolone 24mg/d（0.8mg/kg/d）	MMF、HCQ
006	0	0	6	15	0.6		10	1	12.4	46.24	0.79	0.18	1.7	9.19	0.89	10.4	128	176	negative	negative	3+	negative	methylprednisolone 20mg/d（0.67mg/kg/d）	MMF
007	1	1	8	16	0.5		10	23	9.8	56.05	1.14	0.16	1.38	6.77	0.95	10.1	66	220	2+	4+	negative	negative	methylprednisolone 26mg/d（0.86mg/kg/d）	MMF、HCQ
008	1	1	8	13	0.384615		34	49	10.2	12.16	0.34	0.03	1.69	11.7	1.66	10.5	103	299	2+	2+	negative	negative	methylprednisolone 30mg/d（1mg/kg/d）	MMF、Thalidomide
009	0	0	0	4	1		15.88	23	10.3	49.15	1.21	0.15	2.51	25.6	2.87	5.2	122	209	negative	negative	negative	negative	methylprednisolone 24mg/d（0.8mg/kg/d）	MMF
010	0	0	8	10	0.2		31.99	3	9.6	51.1	0.87	0.13	1.3	11.8	0.79	14.2	141	194	negative	negative	negative	negative	methylprednisolone 24mg/d（0.8mg/kg/d）	azathioprine
011	0	0	6	9	0.333333		11.24	38	11	50.62	1.21	0.2	1.8	9.74	1.12	10	134	261	negative	negative	negative	negative	methylprednisolone 14mg/d（0.35mg/kg/d）	cyclophosphamide
012	0	0	4	13	0.692308		37.12	5	10	29.99	0.56	0.07	1.33	8.02	0.7	10.9	114	278	negative	negative	negative	negative	methylprednisolone 14mg/d（0.4mg/kg/d）
013	0	0	8	14	0.428571		36.05	34	9.5	36.62	0.97	0.11	0.58	2.96	1.21	10.9	129	333	2+	2+	negative	negative	methylprednisolone 32mg/d（1mg/kg/d）	HCQ、cyclophosphamide
014	0	0	2	5	0.6		16.99	2	11.2	24.3	1.07	0.06	0.72	7.28	2.18	10.8	147	251	negative	negative	negative	negative	methylprednisolone 30mg/d（0.9mg/kg/d）	MMF
015	0	1	6	10	0.4		30.89	9	11	36.2	0.92	0.17	2.02	11.6	1.67	11.4	145	336	negative	negative	negative	negative	methylprednisolone 20mg/d（0.6mg/kg/d）	MMF
016	0	0	4	8	0.5		15.78	52	11.8	61.4	1.21	0.2	0.7	6.05	2.05	10.4	137	206	negative	negative	negative	negative	methylprednisolone 12mg/d（0.35mg/kg/d）	MMF
017	0	1	4	15	0.733333		10.79	44	12.9	43.04	1.2	0.2	1.08	5.24	1.56	10.5	146	271	2+	negative	negative	negative	methylprednisolone 40mg/d（1.18mg/kg/d）	MMF
018	0	0	6	9	0.333333		9.72	3	13.7	32.13	0.86	0.15	0.47	8.33	1.41	8.8	124	302	1+	negative	negative	negative	methylprednisolone 24mg/d（0.67mg/kg/d）	HCQ
019	0	0	5	10	0.5		35.52	5	10.9	34.28	0.84	0.07	0.71	7.36	0.72	10.5	140	89	negative	negative	negative	negative	methylprednisolone 40mg/d（1mg/kg/d）	MMF，MTX
020	1	1	4	9	0.555556		35.52	28	13.1	51.23	1.19	0.19	3.34	12.1	0.99	5.8	106	212	negative	negative	negative	negative	methylprednisolone 28mg/d（0.7mg/kg/d）	MTX，HCQ
021	0	0	2	5	0.6		35	4	14.7	54.99	0.98	0.25	1.09	6.7	0.53	9.4	151	226	negative	negative	negative	negative	methylprednisolone 24mg/d（0.63mg/kg/d）	azathioprine
022	1	1	15	16	0.0625		19.58	34	6.8	57.44	1.5	0.22	1.27	10.3	1.05	8.9	136	366	negative	negative	1+	negative	methylprednisolone 16mg/d（0.6mg/kg/d）	0
023	0	0	8	10	0.2		49.71	7	10.6	43.17	1.14	0.19	2.82	16.3	3.43	4.7	124	116	negative	negative	negative	negative	methylprednisolone 28mg/d（0.87mg/kg/d）	azathioprine
024	0	0	12	26	0.538462		44.12	6	8.3	34.59	0.88	0.06	1.59	3.99	0.92	10	144	285	1+	2+	negative	negative	methylprednisolone 32mg/d（1.33mg/kg/d）	MMF，HCQ
025	1	2	2	9	0.777778		46.21	4	8.4	29.72	0.49	0.1	0.88	1.18	0.58	9.1	105	115	3+	2+	2+	negative	methylprednisolone 32mg/d（1mg/kg/d）	MMF，Thalidomide
026	0	0	4	13	0.692308		39.36	2	10.1	34.2	0.71	0.08	1.44	8.52	1.04	16.2	145	189	negative	negative	negative	negative	methylprednisolone 38mg/d（1.26mg/kg/d）	0
027	0	1	6	20	0.7		18.24	22	13.2	21.55	0.89	0.28	1.1	8.5	0.67	10.2	123	217	negative	negative	1+	negative	methylprednisolone 28mg/d（0.8mg/kg/d）	Thalidomide
028	0	1	12	17	0.294118		45.83	22	12.9	29.99	0.7	0.06	1.36	15.2	0.93	6.6	112	304	negative	3+	negative	negative	methylprednisolone 35mg/d（1.03mg/kg/d）
029	0	1	8	18	0.555556		34.28	25	13.6	46.16	1.26	0.14	0.91	3.03	1.05	13.2	130	202	1+	3+	negative	negative	methylprednisolone 48mg/d（1.33mg/kg/d）	cyclophosphamide
030	0	0	6	9	0.333333		61.47	3	13.1	50.21	0.94	0.08	1.46	10.8	2.31	11.6	156	254	negative	negative	negative	negative	methylprednisolone 30mg/d（0.8mg/kg/d）	HCQ、MTX
031	0	0	2	13	0.846154		21.2	11	14.2	40.73	0.89	0.21	3.21	7.23	1.54	10.7	144	147	negative	negative	negative	negative	methylprednisolone 40mg/d（1mg/kg/d）	MMF
032	0	0	4	11	0.636364		27.26	7	9.2	28.11	0.89	0.04	1.84	21.1	0.99	10.4	159	222	negative	negative	negative	negative	methylprednisolone 18mg/d（0.5mg/kg/d）	Thalidomide
033	0	1	0	11	1		13.71	2	12.8	53.93	1	0.15	1.8	16.8	1.33	13.4	142	249	negative	negative	negative	negative	methylprednisolone 28mg/d（0.78mg/kg/d）	HCQ
034	0	1	2	12	0.833333		19.02	8	12.3	51.05	1.05	0.15	2.02	18	0.89	7	122	266	negative	negative	negative	negative	methylprednisolone 28mg/d（0.78mg/kg/d）	MMF、HCQ
035	0	0	0	8	1		24.64	10	12.4	10.74	0.53	0.04	1.65	12.7	0.99	11.7	130	269	negative	negative	negative	negative	methylprednisolone 32mg/d（0.64mg/kg/d）	MMF、HCQ
036	1	1	0	5	1		11.75	28	11	53.63	1.16	0.21	3.64	16	1	6.6	115	303	negative	negative	negative	negative	methylprednisolone 20mg/d（0.42mg/kg/d）	HCQ
037	1	0	4	13	0.692308		17.17	7	12.5	44.71	0.99	0.12	1.01	6.06	1.28	7.3	122	135	negative	negative	negative	negative	methylprednisolone 27.5mg/d（0.86mg/kg/d）	azathioprine
038	0	0	2	18	0.888889		21.2	11	14.2	40.73	0.89	0.21	3.21	7.23	1.54	10.7	144	147	negative	negative	negative	negative	methylprednisolone 40mg/d（1mg/kg/d）	MMF
039	0	0	6	9	0.333333		45.28	44	11.8	18.6	0.55	0.04	1.46	23.2	1.68	13.1	116	326	negative	1+	negative	negative	methylprednisolone 32mg/d（1mg/kg/d）	0
040	0	1	0	13	1		19.98	2	12.8	53.93	1	0.15	1.8	16.8	1.33	13.4	142	249	negative	negative	negative	negative	methylprednisolone 28mg/d（0.78mg/kg/d）	HCQ
041	0	0	2	10	0.8		32.78	7	10.5	57.95	1.41	0.16	2.78	9.94	0.91	12.3	137	322	negative	negative	negative	negative	methylprednisolone 24mg/d（0.86mg/kg/d）	azathioprine
042	1	1	0	4	1		35.61	18	10.2	41.89	0.93	0.12	1.9	9.04	1.01	8.3	131	190	negative	negative	negative	negative	methylprednisolone 20mg/d（0.625mg/kg/d）	0
043	0	0	4	4	0		16.2	8	13.5	57.2	1.2	0.2	1.2	8.2	1.02	7.5	121	201	negative	negative	negative	negative	methylprednisolone 40mg/d（0.5mg/kg/d）	0
044	1	1	4	4	0		17.88	10	11.1	6.09	0.24	0.05	1.23	10.5	1.56	10.1	87	159	2+	3+	negative	negative	methylprednisolone 60mg/d（1.76mg/kg/d）	MMF
045	0	0	0	7	1		18.11	10	6.8	57.44	1.5	0.22	1.27	10.3	1.05	8.9	136	366	negative	negative	1+	negative	methylprednisolone 16mg/d（0.6mg/kg/d）	MMF

## Sheet: 3 months
3 months
	disease relapse		SLEDAI-2K score	SLEDAI-2K score（onset）	△SLEDAI-2K3	Laboratory data																medication
Atopy
patient ID	recurrent frequency	infection frequencies				anti-dsDNA	ESR(mm/h)	cytotoxicity of NKC（%）	CH50(U/ML)	C3(g/l)	C4(g/l)	IgA(g/L)	IgG(g/L)	IgM(g/L)	leukocyte（10^9/l）	Hb（g/l）	PLT（10^9/l）	urine protein	urine occult blood test	leucocytes in urine（/ul）	casts in urine sediment	glucocorticoid（dose）	immunosuppressor（MTX，HCQ，azathioprine，MMF，Thalidomide etc. ）
001	0	1	14	25	0.44	7.02	11	10.2	56.47	1.09	0.18	0.77	7.68	0.55	11.3	136	402	1+	4+	negative	negative	methylprednisolone12mg/d（0.6mg/kg/d）	MMF，HCQ
002	0	0	8	12	0.333333	14.5	82	8.8	43.87	0.62	0.14	2.21	8.35	2.93	10	130	362	negative	negative	negative	negative	methylprednisolone15mg/d（0.75mg/kg/d）	HCQ
003	0	0	8	18	0.555556	15.83	15	10.2	28.68	1.02	0.08	1.36	10.2	1.05	7.3	132	266	negative	1+	2+	negative	methylprednisolone12mg/d（0.5mg/kg/d）	HCQ
004	0	0	11	7	-0.571429	7.456	16	11	26	0.66	0.09	1.28	7.37	1.1	10.7	141	306	negative	negative	negative	negative	methylprednisolone12mg/d（0.75mg/kg/d）	HCQ，azathioprine
005	0	0	4	18	0.777778	9.24	57	9.7	57.1	1.06	0.15	1.08	6.68	1.09	11.3	142	236	negative	negative	negative	negative	methylprednisolone18mg/d（0.7mg/kg/d）	MTX
006	1	1	8	17	0.529412	7.08	11	9.5	23.8	0.89	0.14	1.11	8.17	1	3.84	125	294	negative	negative	negative	negative	methylprednisolone10mg/d（0.38mg/kg/d）	MMF、HCQ
007	0	0	24	24	0	8.46	10	10.5	42.15	0.72	0.22	2.29	7.45	0.65	12	148	250	negative	2+	negative	negative	methylprednisolone23mg/d（0.88mg/kg/d）	MMF、HCQ
008	0	2	11	20	0.45	7.64	38	8.8	28.3	0.92	0.09	2.21	7.95	2.27	10.6	132	255	negative	negative	negative	negative	methylprednisolone15mg/d（0.5mg/kg/d）	MMF、HCQ
009	0	0	8	15	0.466667	11.2	12	10.8	55.6	1.03	0.11	1.69	7.16	0.44	11.8	146	224	negative	negative	negative	negative	methylprednisolone20mg/d（0.6mg/kg/d）	MMF、HCQ
010	1	1	14	16	0.125	10.67	27	9	44.72	0.87	0.18	2.76	8.74	1.11	10.3	137	438	2+	2+	1+	negative	methylprednisolone24mg/d（0.8mg/kg/d）	cyclophosphamide
011	0	2	7	19	0.631579	12.45	18	8.9	49.73	1.07	0.19	2.03	5.41	1.07	8.8	130	247	2+	1+	1+	negative	methylprednisolone24mg/d（0.8mg/kg/d）	MMF
012	0	1	4	19	0.789474	8.03	36	10.8	36.74	0.98	0.28	0.76	4.15	0.44	10.17	112	278	negative	1+	negative	negative	methylprednisolone20mg/d（0.67mg/kg/d）	MMF、HCQ
013	0	0	4	10	0.6	14.2	51	9.8	28.95	0.86	0.06	2.22	10.3	0.82	9.6	153	297	negative	negative	negative	negative	methylprednisolone18mg/d（0.6mg/kg/d）	MMF、HCQ
014	1	1	11	10	-0.1	24.18	62	10.4	42.18	0.83	0.11	0.6	8.68	0.56	11.3	131	237	negative	negative	negative	negative	methylprednisolone24mg/d（0.75mg/kg/d）	MMF、HCQ
015	0	1	4	12	0.666667	5.84	27	11.8	59.24	0.97	0.12	3.17	9.01	1.43	10.2	157	263	negative	negative	41.4（2+）	negative	methylprednisolone16mg/d（0.5mg/kg/d）	HCQ
016	0	0	10	22	0.545455	20.3	42	7.7	58.45	1.23	0.18	0.77	4.05	0.35	13.9	123	264	1+	2+	negative	negative	methylprednisolone24mg/d（0.75mg/kg/d）	MMF
017	1	0	8	13	0.384615	12.12	22	11.9	66.28	0.77	0.2	1.68	8.91	1.04	7.74	113	201	negative	negative	negative	negative	methylprednisolone20mg/d（0.6mg/kg/d）	HCQ、MTX
018	0	0	2	11	0.818182	8.32	10	11.5	42.6	1.06	0.14	1.09	8.07	0.67	9.85	136	280	negative	negative	negative	negative	methylprednisolone20mg/d（0.57mg/kg/d）	MMF
019	1	1	4	12	0.666667	8.7	77	8.39	56.73	1.08	0.13	1.62	9.54	0.56	9	133	154	negative	negative	negative	negative	methylprednisolone25mg/d（0.7mg/kg/d）	MMF、HCQ
020	0	1	8	18	0.555556	14.83	13	10.7	37.63	0.61	0.08	1.66	6.8	0.43	7	130	216	negative	negative	negative	negative	methylprednisolone40mg/d（1.17mg/kg/d）	MMF、cyclophosphamide
021	0	1	2	11	0.818182	2.27	34	10.6	57.72	1.01	0.29	2.23	7.66	1.46	12	142	291	negative	negative	negative	negative	methylprednisolone20mg/d（0.59mg/kg/d）	MMF，HCQ
022	0	0	8	19	0.578947	12.48	29	10.5	36.3	0.78	0.13	1.15	5.3	0.9	11.04	136	223	3+	negative	negative	negative	methylprednisolone20mg/d（0.56mg/kg/d）	MMF
023	0	0	4	17	0.764706	14.09	18	11.9	52.31	1.05	0.18	2.27	14.1	1.23	7.4	142	199	negative	negative	negative	negative	methylprednisolone15mg/d（0.4mg/kg/d）	0
024	0	0	8	27	0.703704	12.5	7	10.9	18.31	0.37	0.05	1.06	10.8	0.62	7.39	135	210	negative	negative	negative	1+	methylprednisolone24mg/d（0.67mg/kg/d）	MMF、HCQ
025	0	1	8	27	0.703704	8.29	18	11	57.51	1.06	0.25	0.84	5.17	0.19	13.1	143	272	1+	2+	negative	negative	methylprednisolone20mg/d（0.5mg/kg/d）	MMF
026	1	1	22	25	0.12	59.27	89	11.8	38.13	0.58	0.11	2.26	12	0.61	4.4	124	320	negative	negative	negative	negative	methylprednisolone12.5mg/d（0.4mg/kg/d）	azathioprine
027	0	1	4	11	0.636364	9.45	27	9.19	52.69	1.02	0.16	1.73	9.47	1.46	15.4	129	255	negative	2+	negative	negative	methylprednisolone30mg/d（0.75mg/kg/d）	cyclophosphamide，HCQ
028	0	0	8	15	0.466667	7.07	33	10.1	53.21	1.2	0.12	1.63	7.6	1.2	6.5	135	359	negative	negative	negative	negative	methylprednisolone25mg/d（1.04mg/kg/d）	MMF
029	1	1	11	11	0	46	29	13.6	47.2	0.72	0.06	1.45	10.9	0.71	12.7	141	438	negative	negative	negative	negative	methylprednisolone32mg/d（0.94mg/kg/d）	MMF
030	0	0	4	12	0.666667	26.25	34	11.5	51	0.8	0.8	1.5	10.2	0.8	4.55	145	228	negative	negative	negative	negative	methylprednisolone35mg/kg/d（1.1mg/kg/d）	MMF
031	0	0	2	6	0.666667	18.15	8	10.9	35.3	0.86	0.03	1.75	18.5	0.95	5.9	138	347	negative	negative	negative	negative	methylprednisolone30mg/d（0.75mg/kg/d）	0
032	0	0	2	12	0.833333	10.11	34	9	66.4	1.04	0.08	1.6	6.74	1.14	11.14	142	209	negative	negative	negative	negative	methylprednisolone28mg/d（1mg/kg/d）	HCQ、MTX
033	0	0	12	24	0.5	10.21	158	8.5	61.2	0.99	0.02	1.2	12.55	1.2	5.6	124	456	negative	negative	negative	negative	methylprednisolone40mg/d（1.17mg/kg/d）	0
034	1	1	7	16	0.5625	5.38	25	8.2	66.72	1.01	0.5	1.2	15.6	1.5	3.2	111	249	1+	1+	negative	negative	methylprednisolone16mg/d（0.5mg/kg/d）	0
035	1	1	9	12	0.25	6.49	28	8.9	56.01	0.93	0.2	0.8	5.85	1.04	7.3	150	284	negative	negative	1+	negative	methylprednisolone18mg/d（1mg/kg/d）	0
Non-atopy	disease relapse		SLEDAI-2K score	SLEDAI-2K score（onset）	△SLEDAI-2K3	Laboratory data																medication
patient ID	recurrent frequency	infection frequencies				anti-dsDNA	ESR(mm/h)	cytotoxicity of NKC（%）	CH50(U/ML)	C3(g/l)	C4(g/l)	IgA(g/L)	IgG(g/L)	IgM(g/L)	leukocyte（10^9/l）	Hb（g/l）	PLT（10^9/l）	urine protein	urine occult blood test	leucocytes in urine（/ul）	casts in urine sediment	glucocorticoid（dose）	immunosuppressor（MTX，HCQ，azathioprine，MMF，Thalidomide etc. ）
001	0	1	2	8	0.75	10.77	7	7.2	50.55	1.05	0.19	2.4	10.1	2.47	16.8	155	287	negative	negative	negative	negative	methylprednisolone20mg/d（0.9mg/kg/d）	0
002	0	0	0	12	1	8.71	19	8	36.7	0.97	0.11	1.43	5.98	1.46	12.46	134	237	1+	3+	negative	negative	methylprednisolone16mg/d（0.7mg/kg/d）	0
003	0	0	0	8	1	2.23	21	11.1	56.54	1.41	0.28	2.53	8.16	0.99	7.9	121	306	negative	negative	negative	negative	methylprednisolone18mg/d（0.75mg/kg/d）	HCQ
004	0	0	4	15	0.733333	10.69	9	9.5	25.03	0.53	0.15	0.26	14.3	1.46	9.8	130	196	negative	negative	negative	negative	methylprednisolone18mg/d（0.75mg/kg/d）	HCQ、MTX
005	0	0	2	15	0.866667	5.49	29	8.5	47.82	1.07	0.17	1.22	6.3	1.51	8.8	125	264	2+	2+	negative	negative	methylprednisolone18mg/d（0.6mg/kg/d）	MMF、HCQ
006	0	0	4	15	0.733333	4.5	11	12.1	53.9	1.05	0.3	2.08	10.4	1.38	13.3	148	220	negative	negative	negative	negative	methylprednisolone14mg/d（0.45mg/kg/d）	MMF
007	0	0	8	16	0.5	10.96	21	13.2	53.47	1.06	0.12	1.38	6.77	0.95	8.8	116	235	1+	4+	negative	negative	methylprednisolone16mg/d（0.5mg/kg/d）	MMF、HCQ
008	0	0	4	13	0.692308	13.22	74	10.3	58.29	1.18	0.27	1.17	7.06	0.73	6	130	295	1+	4+	negative	negative	methylprednisolone24mg/d（0.8mg/kg/d）	MMF
009	0	1	2	4	0.5	4.85	48	10.5	55	1.4	0.32	2.08	13.4	1.52	13.5	131	330	negative	negative	1+	negative	methylprednisolone15mg/d（0.5mg/kg/d）	MMF
010	0	0	0	10	1	13.09	2	9.1	59.7	0.95	0.16	1.28	7.93	0.43	13.02	141	223	negative	negative	negative	negative	methylprednisolone18mg/d（0.6mg/kg/d）	azathioprine
011	0	0	0	9	1	8.55	20	10.8	46.2	1.5	0.25	1.74	9.35	0.96	7.15	137	218	negative	negative	negative	negative	methylprednisolone12mg/d（0.3mg/kg/d）	MMF
012	0	0	2	13	0.846154	19.8	5	10.6	48.15	0.88	0.12	1.22	7.68	0.79	14.1	136	285	negative	negative	negative	negative	methylprednisolone12mg/d（0.35mg/kg/d）	MMF
013	0	0	0	14	1	11.25	19	9.9	38	0.87	0.12	0.41	2.44	0.8	6.71	122	198	negative	1+	negative	negative	methylprednisolone22mg/d（0.67mg/kg/d）	HCQ、cyclophosphamide
014	0	0	2	5	0.6	3.15	5	10.9	18.9	0.74	0.03	0.54	33.1	1.73	10.3	136	276	negative	negative	negative	negative	methylprednisolone8mg/d（0.25mg/kg/d）	MMF
015	1	0	2	10	0.8	21.46	14	10.8	44.2	1.2	0.27	1.69	9.74	1.23	8.7	132	304	negative	negative	negative	negative	methylprednisolone10mg/d（0.3mg/kg/d）	MMF
016	0	0	2	8	0.75	5.64	44	10.9	60.1	1.22	0.23	0.67	2.2	6.57	5.57	140	100	negative	negative	negative	negative	methylprednisolone8mg/d（0.23mg/kg/d）	MMF
017	0	0	2	15	0.866667	6.72	8	12.7	31.82	0.86	0.1	1.11	4.24	1.54	12.9	162	262	negative	negative	negative	negative	methylprednisolone28mg/d（0.82mg/kg/d）	MMF
018	1	1	4	9	0.555556	28.81	5	14.2	18.96	0.62	0.06	0.39	7.01	1.34	3.9	121	181	1+	negative	negative	negative	methylprednisolone24mg/d（0.67mg/kg/d）	HCQ
019	0	0	2	10	0.8	14.23	17	11.5	53.95	0.98	0.11	0.59	5.81	0.47	14.5	126	116	negative	negative	negative	negative	methylprednisolone36mg/d（0.9mg/kg/d）	MMF，MTX
020	0	0	2	9	0.777778	23.32	28	12.9	61.52	1.3	0.25	3.03	10.5	0.94	9.1	113	221	negative	negative	negative	negative	methylprednisolone16mg/d（0.42mg/kg/d）	MTX，HCQ
021	1	1	2	5	0.6	29.09	10	15.2	54.9	0.98	0.25	1.09	6.7	0.53	8.5	137	248	negative	negative	negative	negative	methylprednisolone16mg/d（0.4mg/kg/d）	MMF
022	0	0	2	16	0.875	13.2	13	9.2	34.8	0.95	0.11	1.23	3.61	0.83	8.5	137	239	1+	4+	negative	negative	methylprednisolone20mg/d（0.83mg/kg/d）	MMF、HCQ
023	0	0	4	10	0.6	17.7	5	10.3	32.5	0.65	0.18	2.45	22.8	1.54	14.7	153	281	negative	negative	negative	negative	methylprednisolone16mg/d（0.53mg/kg/d）	MMF
024	1	1	7	26	0.730769	19.69	34	10.5	57.18	1.31	0.3	2.02	22.4	0.61	11.2	111	339	negative	negative	negative	negative	methylprednisolone20mg/d（0.5mg/kg/d）	MMF、Thalidomide
025	0	0	0	9	1	6.31	9	12.9	52.92	1.16	0.23	1.17	9.85	1.19	8.26	132	258	negative	negative	negative	negative	methylprednisolone14mg/d（0.37mg/kg/d）	HCQ、MTX
026	1	1	1	13	0.923077	5.06	18	12.9	54.12	1.4	0.2	0.58	3.22	0.41	9.8	134	202	3+	4+	1+	negative	methylprednisolone26mg/d（0.72mg/kg/d）	cyclophosphamide
027	0	1	6	20	0.7	17.52	32	13.3	57.64	1.33	0.15	1.15	12.8	0.65	5.1	133	233	negative	3+	negative	negative	methylprednisolone28mg/d（0.8mg/kg/d）	0
028	0	0	2	17	0.882353	7.69	26	13.1	21.56	0.7	0.23	1.2	8.7	0.64	11.1	98	379	negative	negative	negative	negative	methylprednisolone28mg/d（0.8mg/kg/d）	azathioprine
029	0	0	4	18	0.777778	2.375	25	10.3	55.35	1.42	0.28	2.83	16.2	3.45	9.2	141	208	negative	negative	negative	negative	甲强20mg/d（0.625mg/kg/d）	azathioprine
030	0	1	6	9	0.333333	5.17	53	8.5	49.29	0.74	0.14	0.95	1.61	0.83	10.2	118	213	2+	1+	negative	negative	methylprednisolone32mg/d（1mg/kg/d）	MMF，cyclophosphamide
031	0	0	2	13	0.846154	22.87	11	9.7	52.7	1.39	0.11	1.25	10.6	1.07	7.9	131	341	negative	negative	negative	negative	methylprednisolone12mg/d（0.4mg/kg/d）	MMF
032	0	0	4	11	0.636364	23.82	10	10.5	20.51	0.76	0.12	0.9	11	0.5	6.1	131	254	negative	negative	negative	negative	methylprednisolone10mg/d（0.28mg/kg/d）	Thalidomide
033	0	0	4	11	0.636364	1.96	5	11.3	54.73	0.92	0.2	1.53	7.11	1.58	10.6	151	167	negative	negative	1+	negative	methylprednisolone14mg/d（0.39mg/kg/d）	HCQ
034	0	0	0	12	1	6.32	5	13.1	50.06	1.04	0.23	2.01	17	0.92	7.4	139	297	negative	negative	negative	negative	methylprednisolone16mg/d（0.4mg/kg/d）	MMF、HCQ
035	0	0	0	8	1	24.27	8	13.2	44.36	0.75	0.18	1.38	12.1	0.66	10.9	142	224	negative	negative	negative	negative	methylprednisolone30mg/d（0.6，mg/kg/d）	MMF、HCQ
036	0	0	0	5	1	1.8	21	11.5	56.54	1.41	0.28	2.53	8.16	0.99	7.9	121	306	negative	negative	negative	negative	methylprednisolone18mg/d（0.375mg/kg/d）	HCQ
037	1	1	8	13	0.384615	5.3	83	12.5	57.9	1.5	0.3	1.33	8.43	2.31	6.6	113	163	1+	negative	1+	negative	methylprednisolone27.5mg/d（0.86mg/kg/d）	azathioprine
038	0	0	2	18	0.888889	22.87	11	9.7	52.7	1.39	0.11	1.25	10.6	1.07	7.9	131	341	negative	negative	negative	negative	methylprednisolone12mg/d（0.4mg/kg/d）	MMF
039	0	0	6	9	0.333333	10.28	27	9.1	48.3	0.93	0.16	1.08	10.7	0.77	13.5	145	308	negative	1+	negative	negative	methylprednisolone32mg/d（0.75mg/kg/d）	0
040	0	0	2	13	0.846154	7.69	26	13.1	21.56	0.7	0.23	1.2	8.7	0.64	11.1	98	379	negative	negative	negative	negative	methylprednisolone28mg/d（0.8mg/kg/d）	azathioprine、Thalidomide
041	0	0	4	10	0.6	4.34	67	12.8	59.57	1.84	0.27	2.28	10.6	0.94	10.2	110	293	negative	negative	3+	negative	methylprednisolone12mg/d（0.43mg/kg/d）	azathioprine
042	0	0	0	4	1	21.14	15	10.2	41.89	0.93	0.12	1.9	9.04	1.01	7.4	132	275	negative	negative	negative	negative	methylprednisolone12.5mg/d（0.39mg/kg/d）	HCQ、azathioprine
043	0	0	2	4	0.5	4.88	7	13.7	67.7	1.37	0.19	1.23	5.43	0.84	11.41	153	246	negative	negative	negative	negative	methylprednisolone24mg/d（0.3mg/kg/d）	HCQ
044	1	1	2	4	0.5	15.22	10	11.5	6.2	0.56	0.12	1.26	5.2	0.56	12.7	100	140	1+	2+	negative	negative	methylprednisolone40mg/d（1.11mg/kg/d）	MMF
045	0	0	4	7	0.428571	13.2	13	9.2	34.8	0.95	0.11	1.23	3.61	0.83	8.5	137	239	negative	negative	negative	negative	methylprednisolone20mg/d（0.83mg/kg/d）	MMF

## Sheet: 6 months
6 months
	disease relapse		SLEDAI-2K	SLEDAI-2K(onset)	△SLEDAI-2K6		Laboratory data																medication
Atopy
patient ID	recurrent frequency	infection frequencies					anti-dsDNA	ESR(mm/h)	cytotoxicity of NKC（%）	CH50(U/ML)	C3(g/l)	C4(g/l)	IgA(g/L)	IgG(g/L)	IgM(g/L)	leukocyte（10^9/l）	Hb（g/l）	PLT（10^9/l）	urine protein	urine occult blood test	leucocytes in urine（/ul）	casts in urine sediment	glucocorticoid（dose）	immunosuppressor（MTX，HCQ，azathioprine，MMF，Thalidomide etc. ）
001	0	0	15	25	0.4		8.56	10	10.1	48.66	0.76	0.08	0.77	7.61	0.54	10.8	133	415	negative	1+	negative	negative	methylprednisolone8mg/d（0.4mg/kg/d）	MMF、HCQ
002	1	1	18	12	-0.5		11.46	8	9.2	7.8	0.31	0.03	1.89	11.2	7.38	11.28	129	335	2+	negative	1+	negative	methylprednisolone20mg/d（1mg/kg/d）	MMF、HCQ
003	0	0	8	18	0.555556		6.1	5	10.2	32.1	0.28	0.07	2.23	11.2	1.07	8.1	128	335	negative	1+	negative	negative	methylprednisolone8mg/d（0.36mg/kg/d）	HCQ
004	0	0	6	7	0.142857		4.603	2	11.2	22.85	0.03	0.09	0.94	8.79	0.79	6.2	124	240	negative	negative	negative	negative	methylprednisolone8mg/d（0.5mg/kg/d）	HCQ，azathioprine
005	0	2	8	18	0.555556		8.16	17	8.8	56.88	1.07	0.06	1.16	6.17	10.1	9.3	124	263	negative	negative	negative	negative	methylprednisolone12mg/d（0.46mg/kg/d）	HCQ
006	0	1	7	17	0.588235		22.48	6	9.8	26.9	1.1	0.17	1.21	10.4	1.18	3.77	124	277	negative	negative	negative	negative	methylprednisolone10mg/d（0.38mg/kg/d）	MMF、HCQ
007	0	0	12	24	0.5		2.54	16	10.3	40.33	0.76	0.1	2.36	8.57	0.76	14.5	150	280	negative	1+	negative	negative	methylprednisolone12mg/d（0.46mg/kg/d）	MMF
008	0	0	8	20	0.6		7.2	20	9.3	46.8	0.97	0.13	2.01	7.94	1.21	9.98	117	260	negative	negative	negative	negative	methylprednisolone13mg/d（0.43mg/kg/d）	MMF、HCQ
009	0	0	6	15	0.6		4.77	12	11.5	58.34	0.09	0.16	1.63	7.45	0.56	8.8	139	244	negative	negative	negative	negative	methylprednisolone12mg/d（0.4mg/kg/d）	MMF
010	0	1	8	16	0.5		12.23	9	12.7	40.51	0.68	0.15	2.9	10.1	0.82	4.4	140	314	negative	1+	1+	negative	methylprednisolone16mg/d（0.5mg/kg/d）	cyclophosphamide
011	0	2	4	19	0.789474		5.41	13	9.3	47.99	0.96	0.01	1.99	6.81	0.76	6.9	132	271	1+	1+	1+	negative	methylprednisolone12mg/d（0.4mg/kg/d）	MMF
012	0	1	0	19	1		1.73	11	10.7	34.16	1.01	0.32	0.55	4.81	0.76	7.4	124	242	negative	negative	negative	negative	methylprednisolone12mg/d（0.4mg/kg/d）	MMF、HCQ、cyclophosphamide
013	0	0	4	10	0.6		14.19	5	9.9	32.41	0.97	0.06	2.24	14.9	1.07	5.7	147	328	negative	negative	negative	negative	methylprednisolone9mg/d（0.3mg/kg/d）	MMF、HCQ
014	0	0	2	10	0.8		16.82	7	10	43.16	0.83	0.12	0.53	9.01	0.52	8.4	135	220	1+	negative	negative	negative	methylprednisolone9mg/d（0.28mg/kg/d）	MMF、HCQ
015	0	0	0	12	1		5.12	15	11	63.1	1.07	0.18	2.62	8.81	1.09	10.53	155	311	negative	negative	negative	negative	methylprednisolone7mg/d（0.23mg/kg/d）	HCQ
016	0	0	16	22	0.272727		28.96	34	7.9	55.89	1.06	0.16	1.04	6.64	0.63	11.6	132	437	2+	4+	negative	negative	methylprednisolone18mg/d（0.56mg/kg/d）	MMF、HCQ
017	1	1	14	13	-0.0769231		10.73	22	11.9	63.1	1.05	0.27	1.49	9.7	1.02	9.72	110	359	1+	negative	negative	negative	methylprednisolone14mg/d（0.4mg/kg/d）	HCQ、MTX
018	0	0	6	11	0.454545		11.9	12	10.8	44.5	0.14	0.14	0.68	8.09	1.08	6.43	131	240	negative	negative	negative	negative	methylprednisolone15mg/d（0.43mg/kg/d）	MMF
019	0	1	4	12	0.666667		5.34	7	8.6	43.85	1.08	0.23	1.77	9.15	0.72	10.5	152	195	negative	negative	1+	negative	methylprednisolone16mg/d（0.47mg/kg/d）	MMF、HCQ
020	0	0	8	18	0.555556		14.14	16	10.7	39.23	0.72	0.07	1.18	7.12	0.38	5.3	131	217	negative	1+	negative	negative	methylprednisolone20mg/d（0.58mg/kg/d）	MMF、cyclophosphamide
021	0	0	0	11	1		2.47	21	10.5	57.7	0.52	0.33	1.6	7.36	0.8	12.7	157	285	negative	negative	negative	negative	methylprednisolone12mg/d（0.35mg/kg/d）	MMF，HCQ
022	1	0	6	19	0.684211		16.53	12	11.7	46.1	0.96	0.13	1.33	6.89	0.83	9.09	141	264	negative	3+	negative	negative	methylprednisolone14mg/d（0.39mg/kg/d）	MMF
023	0	0	4	17	0.764706		0.5	14	10.3	50.85	1.02	0.19	2.27	13.8	1.22	10.5	140	201	negative	negative	1+	negative	methylprednisolone8mg/d（0.2mg/kg/d）	MMF、HCQ
024	0	0	8	27	0.703704		17.18	5	11.8	18.3	0.36	0.04	1.06	10.8	0.62	6.2	135	259	negative	negative	1+	negative	methylprednisolone9mg/d（0.25mg/kg/d）	MMF、HCQ
025	1	0	6	27	0.777778		50.73	2	10.8	53.73	0.85	0.17	1.01	7.15	0.2	10.1	146	283	1+	1+	negative	negative	methylprednisolone7mg/d（0.18mg/kg/d）	他克莫司
026	0	0	11	25	0.56		50.22	16	11.2	57.39	1.19	0.11	1.93	12.3	0.65	7.1	106	322	negative	negative	negative	negative	methylprednisolone8mg/d（0.26mg/kg/d）	azathioprine
027	0	1	4	11	0.636364		5.96	20	10.7	51.3	1.26	0.16	1.58	9.46	1.15	10.1	127	267	negative	1+	negative	negative	methylprednisolone12mg/d（0.3mg/kg/d）	MMF、HCQ
028	0	0	5	15	0.666667		4.88	38	9	50.4	1.18	0.24	0.98	7.92	1.03	5.9	132	408	negative	negative	negative	negative	加强龙25mg/d（1.04mg/kg/d）	MMF、HCQ
029	1	0	8	11	0.272727		21.2	7	11.1	67.3	1.13	0.14	1.33	8.03	0.74	8.57	156	236	negative	negative	negative	negative	methylprednisolone25mg/d（0.7mg/kg/d）	MMF、HCQ
030	1	1	4	12	0.666667		24.16	23	12.4	56.2	1.2	0.2	5.08	12.2	0.95	5.18	149	228	negative	negative	1+	negative	methylprednisolone30mg/d（1.06mg/kg/d）	MMF、HCQ
031	0	0	8	6	-0.333333		47.07	6	11.8	55.2	1.08	0.03	5.88	12.9	1.02	4.7	136	207	negative	negative	negative	negative	methylprednisolone30mg/d（1.06mg/kg/d）	MMF、HCQ
032	0	0	4	12	0.666667		4.7	5	9.5	64.9	1.03	0.09	1.73	7.28	2.46	7.14	164	186	negative	negative	negative	negative	methylprednisolone24mg/d（1.17mg/kd/d）	HCQ、MTX
033	1	1	6	24	0.75		5.8	28	8.9	60.31	1.03	0.12	1.56	16.7	1.02	12.1	131	383	negative	negative	negative	negative	methylprednisolone32.5mg/d（0.90mg/kg/d）	MMF
034	0	0	5	16	0.6875		4.12	69	10.4	14.13	0.3	0.056	1.87	11	1.01	3.2	112	259	1+	negative	negative	negative	methylprednisolone16mg/d（0.5mg/kg/d）	CTX
035	1	1	9	12	0.25		8.2	22	9.2	60.12	1.05	0.32	1.56	9.52	1.02	7.3	125	456	negative	negative	1+	negative	methylprednisolone18mg/d（1mg/kg/d)	MMF
	disease relapse		SLEDAI-2K	SLEDAI-2K(onset)	△SLEDAI-2K6		Laboratory data																medication
Atopy
patient ID	recurrent frequency	infection frequencies					anti-dsDNA	ESR(mm/h)	cytotoxicity of NKC（%）	CH50(U/ML)	C3(g/l)	C4(g/l)	IgA(g/L)	IgG(g/L)	IgM(g/L)	leukocyte（10^9/l）	Hb（g/l）	PLT（10^9/l）	urine protein	urine occult blood test	leucocytes in urine（/ul）	casts in urine sediment	glucocorticoid（dose）	immunosuppressor（MTX，HCQ，azathioprine，MMF，Thalidomide etc. ）
001	0	0	4	8	0.5		9.33	9	8.6	47.32	0.78	0.09	1.93	8.54	1.38	8.7	138	329	negative	negative	negative	negative	methylprednisolone13mg/d（0.6mg/kg/d）	MTX
002	0	0	6	12	0.5		7.71	8	8.3	43.1	0.94	0.14	1.18	5.5	0.76	7.22	137	287	negative	2+	negative	negative	methylprednisolone8mg/d（0.36mg/kg/d）	HCQ
003	0	0	0	8	1		2.47	21	11	61.84	1.28	0.23	2.24	8.4	0.77	9.5	134	299	negative	negative	negative	negative	methylprednisolone13mg/d（0.54mg/kg/d）	HCQ，MTX
004	0	0	4	15	0.733333		19.71	10	9.9	18.58	0.5	0.03	0.33	15.1	1.43	5.4	124	165	negative	negative	negative	negative	methylprednisolone10mg/d（0.42mg/kg/d）	HCQ
005	0	0	0	15	1		3.43	14	10.2	43.85	1.05	0.16	1.25	6.7	1.62	8.4	130	342	1+	1+	negative	negative	methylprednisolone8mg/d（0.25mg/kg/d）	MMF、HCQ
006	1	0	2	15	0.866667		21.48	39	11	57.71	1.07	0.32	2.2	7.84	0.72	14.2	135	259	negative	negative	negative	negative	methylprednisolone10mg/d（0.33mg/kg/d）	MMF、HCQ
007	1	0	2	16	0.875		21.57	16	10.1	56.6	1.3	0.18	1.02	5.86	0.54	6.3	116	238	negative	2+	negative	negative	methylprednisolone10mg/d（0.3mg/kg/d）	MMF
008	0	1	6	13	0.538462		9.3	23	9	58.9	1.28	0.25	1.05	6.27	0.39	6.3	126	257	negative	1+	negative	negative	methylprednisolone20mg/d（0.6mg/kg/d）	MMF、cyclophosphamide
009	0	0	2	4	0.5		7.08	41	10.6	54	1.3	0.33	1.79	12.5	1.34	5.8	130	209	negative	negative	negative	negative	methylprednisolone10mg/d（0.3mg/kg/d）	MMF
010	0	0	0	10	1		6	1	13.5	60	1.5	0.2	1.5	11.4	1.21	5.7	135	216	negative	negative	negative	negative	methylprednisolone8mg/d（0.2mg/kg/d）	0
011	0	0	0	9	1		8.21	8	10.9	41.9	1.23	0.22	1.37	8.48	0.68	5.9	126	260	negative	negative	negative	negative	methylprednisolone8mg/d（0.2mg/kg/d）	MMF
012	0	0	4	13	0.692308		20.22	5	10.3	39.18	0.72	0.1	0.77	5.45	0.66	7.4	122	267	negative	negative	negative	negative	methylprednisolone7mg/d（0.2mg/kg/d）	MMF
013	0	0	0	14	1		16.5	12	9.8	46.9	0.89	0.15	0.48	3.39	0.72	7.15	117	319	negative	negative	negative	negative	methylprednisolone14mg/d（0.4mg/kg/d）	HCQ、cyclophosphamide
014	0	0	0	5	1		5.04	3	10.6	18.9	0.89	0.22	0.65	12.8	1.83	6.2	134	225	negative	negative	negative	negative	methylprednisolone4mg/d（0.125mg/kg/d）	MMF
015	1	1	2	10	0.8		31.46	10	10.7	42.08	1.09	0.28	1.44	11.5	0.84	7.3	133	306	negative	negative	negative	negative	methylprednisolone10mg/d（0.3mg/kg/d）	MMF
016	1	0	2	8	0.75		33.39	14	13.1	51.7	0.98	0.11	0.57	7.94	1.32	4.81	127	244	negative	negative	negative	negative	methylprednisolone8mg/d（0.23mg/kg/d）	MMF，Thalidomide
017	0	0	6	15	0.6		13.73	2	12.3	44.81	0.97	0.16	0.94	5.76	1.2	10	160	318	negative	1+	negative	negative	methylprednisolone22mg/d（0.65mg/kg/d）	MMF
018	0	0	4	9	0.555556		29.3	8	12.9	29.7	0.7	0.1	0.56	6.71	1.45	9.5	134	218	negative	negative	negative	negative	methylprednisolone24mg/d（0.67mg/kg/d）	HCQ
019	0	1	2	10	0.8		9.62	6	11.9	45.13	1.1	0.09	0.62	7.63	1.1	9.3	144	126	1+	negative	negative	negative	methylprednisolone8mg/d（0.2mg/kg/d）	MMF、HCQ
020	0	1	2	9	0.777778		12.38	37	13	60.5	1.28	0.24	2.91	11.4	0.99	7.14	100	210	negative	negative	negative	negative	methylprednisolone12mg/d（0.3mg/kg/d）	MMF
021	1	1	6	5	-0.2		30.3	4	7.9	52.1	0.74	0.14	1.21	8.44	1.21	6.9	139	299	negative	negative	negative	negative	methylprednisolone10mg/d（0.26mg/kg/d）	MMF
022	0	0	8	16	0.5		15.46	11	8.5	39.47	0.96	0.1	1.37	7.71	1.29	9.2	136	341	negative	4+	1+	negative	methylprednisolone10mg/d（0.42mg/kg/d）	MMF、HCQ
023	1	0	2	10	0.8		53.08	11	9.7	52.7	1.39	0.11	0.83	11.2	0.86	5.1	136	339	negative	negative	3+	negative	methylprednisolone6mg/d（0.23mg/kg/d）	MMF，MTX
024	0	0	4	26	0.846154		4.26	44	9	49.87	0.81	0.14	1.22	2.33	0.93	15.5	130	204	2+	2+	negative	negative	methylprednisolone26mg/d（0.8mg/kg/d）	cyclophosphamide、MMF
025	0	0	2	9	0.777778		13.15	11	11.2	47.2	1.02	0.11	1.5	10.2	1.29	7.5	145	238	negative	negative	negative	negative	methylprednisolone12mg/d（0.4mg/kg/d）	MMF
026	0	0	2	13	0.846154		4.65	8	9.5	41.91	1.07	0.22	2.91	15.7	3.89	8.5	135	230	negative	1+	negative	negative	methylprednisolone12mg/d（0.375mg/kg/d）	azathioprine
027	0	0	0	20	1		6.76	9	12.3	22.63	0.83	0.21	1.3	8.9	0.56	8.1	101	406	negative	negative	negative	negative	methylprednisolone12mg/d（0.35mg/kg/d）	azathioprine、Thalidomide
028	0	0	6	17	0.647059		12.93	43	10.8	53.03	1.08	0.27	2.05	10.5	0.62	8.9	119	283	negative	1+	negative	negative	methylprednisolone16mg/d（0.4mg/kg/d）	MMF、Thalidomide
029	0	0	8	18	0.555556		2.04	13	13.1	51.65	1.3	0.23	0.63	3.65	0.52	14.5	134	202	1+	1+	negative	negative	methylprednisolone14mg/d（0.39mg/kg/d）	cyclophosphamide
030	0	1	2	9	0.777778		6.78	10	13.2	16.75	0.72	0.06	2.16	19.1	1.81	5.3	132	168	negative	negative	negative	negative	methylprednisolone6mg/d（0.16mg/kg/d）	HCQ、MTX
031	0	0	6	13	0.538462		36.75	11	13.2	56.14	1.36	0.26	1.15	12.8	0.65	5.6	150	276	negative	1+	negative	negative	methylprednisolone24mg/d（0.7mg/kg/d）	Thalidomide
032	0	0	2	11	0.818182		12.7	5	10.3	23.6	0.87	0.08	0.92	11.3	0.6	4.2	144	234	negative	negative	negative	negative	methylprednisolone8mg/d（0.2mg/kg/d）	Thalidomide
033	0	0	0	11	1		1.23	9	11.3	53.83	1.03	0.23	1.52	7.12	1.57	9.8	130	310	negative	negative	negative	negative	methylprednisolone8mg/d（0.2mg/kg/d）	HCQ
034	0	0	0	12	1		1.66	8	13.1	49.03	1.03	0.2	2	16.8	0.89	5.5	125	320	negative	negative	negative	negative	methylprednisolone8mg/d（0.2mg/kg/d）	MMF、HCQ
035	0	0	0	8	1		30	11	12.9	61.69	1.03	0.15	1.95	13.5	0.82	9.5	137	311	negative	negative	negative	negative	methylprednisolone10mg/d（0.2mg/kg/d）	MMF、HCQ
036	0	0	0	5	1		1.8	7	11	61.43	1.25	0.26	1.68	5.81	0.6	9.5	135	335	negative	negative	negative	negative	methylprednisolone13mg/d（0.27mg/kg/d）	HCQ
037	0	0	3	13	0.769231		1.2		15.6	38.15	0.98	0.1	1.02	9.18	1.52	5.4	126	89	negative	negative	negative	negative	methylprednisolone5.625mg/d（0.18mg/kg/d）	azathioprine
038	0	0	0	18	1		1.66	8	13.1	49.03	1.03	0.2	2	16.8	0.89	5.5	125	320	negative	negative	negative	negative	methylprednisolone8mg/d（0.2mg/kg/d）	MMF、HCQ
039	0	0	0	9	1		8.6	8	14.2	48.9	1.2	0.23	1.25	10.9	0.88	13.28	144	295	negative	3+	negative	negative	methylprednisolone20mg/d（0.625mg/kg/d）	0
040	0	0	0	13	1		6.76	9	12.3	22.63	0.83	0.21	1.3	8.9	0.56	8.1	101	406	negative	negative	negative	negative	methylprednisolone12mg/d（0.35mg/kg/d）	azathioprine、Thalidomide
041	0	0	4	10	0.6		6.29	24	8.7	64.16	1.33	0.19	2.93	13.22	0.96	5.9	133	261	negative	negative	2+	negative	methylprednisolone10mg/d（0.36mg/kg/d）	0
042	0	0	0	4	1		3.67	8	13.2	65.8	1.35	0.23	1.49	6.24	1.37	12.32	147	277	negative	negative	negative	negative	methylprednisolone20mg/d（0.25mg/kg/d）	HCQ
043	1	1	4	4	0		6.73	11	11.2	6.5	0.56	0.33	1.2	18.1	0.35	10.4	116	169	1+	1+	negative	negative	methylprednisolone30mg/d（0.88mg/kg/d）	MMF
044	0	0	0	4	1		18.52	8	8.8	50.89	1.13	0.19	1.86	10.4	0.84	10.5	135	325	negative	negative	negative	negative	methylprednisolone10mg/d（0.29mg/kg/d）	HCQ、azathioprine
045	0	0	0	7	1		7.71	12	8.3	43.1	0.94	0.14	1.18	5.5	0.76	7.22	137	287	negative	negative	negative	negative	methylprednisolone8mg/d（0.36mg/kg/d）	MMF

## Sheet: 12 months
12 months
	disease relapse		SLEDAI-2K	SLEDAI-2K(onset)	△SLEDAI-2K12	Laboratory data																medication
Atopy
patient ID	recurrent frequency	infection frequencies				anti-dsDNA	ESR(mm/h)	cytotoxicity of NKC（%）	CH50(U/ML)	C3(g/l)	C4(g/l)	IgA(g/L)	IgG(g/L)	IgM(g/L)	leukocyte（10^9/l）	Hb（g/l）	PLT（10^9/l）	urine protein	urine occult blood test	leucocytes in urine（/ul）	casts in urine sediment	glucocorticoid（dose）	immunosuppressor（MTX，HCQ，azathioprine，MMF，Thalidomide etc. ）
001	1	1	10	25	0.6	71.48	29	10.1	49.77	0.78	0.11	1.11	11.6	0.57	7.9	115	285	1+	1+	negative	negative	methylprednisolone6mg/d（0.3mg/kg/d）	MMF、HCQ
002	1	1	15	12	-0.25	13.6	27	8.9	32.6	0.82	0.1	2.76	9.16	3.58	11.9	135	339	1+	negative	negative	negative	methylprednisolone16mg/d（0.8mg/kg/d）	MMF、HCQ、Thalidomide
003	0	0	0	18	1	13.8	2	10.7	32.21	1.03	0.24	1.45	10.5	1.07	5.96	122	258	negative	negative	negative	negative	methylprednisolone4mg/d（0.18mg/kg/d）	HCQ
004	0	0	2	7	0.714286	6.372	17	11.4	42.44	0.86	0.07	1.49	14.9	0.62	10.4	121	309	negative	negative	negative	negative	methylprednisolone4mg/d（0.25mg/kg/d）	Thalidomide
005	1	1	8	18	0.555556	18.18	25	10.8	52.63	1.16	0.15	1.05	7.47	1.12	4.8	136	269	negative	negative	2+	negative	methylprednisolone8mg/d（0.3mg/kg/d）	HCQ
006	0	2	2	17	0.882353	16.26	10	9.8	29.1	1.11	0.2	1.21	10.4	1.18	5.48	122	288	1+	negative	negative	negative	methylprednisolone8mg/d（0.3mg/kg/d）	MMF、HCQ
007	0	0	6	24	0.75	13.27	12	10.4	40.23	1.02	0.23	3.2	13.8	0.92	11.7	132	225	negative	1+	negative	negative	methylprednisolone6mg/d（0.23mg/kg/d）	MMF
008	0	2	4	20	0.8	11.43	16	9.3	50.1	1.1	0.19	2.07	8	1.17	8.31	125	239	negative	negative	negative	negative	methylprednisolone9mg/d（0.3mg/kg/d）	MMF、HCQ
009	0	1	0	15	1	15.48	17	12.4	61.5	1.28	0.18	1.26	7.85	0.62	5.1	133	226	negative	negative	negative	negative	methylprednisolone6mg/d（0.21mg/kg/d）	MMF
010	0	0	4	16	0.75	11.82	14	11.7	33.33	0.74	0.16	1.55	7.92	0.44	5.3	123	314	negative	negative	negative	negative	methylprednisolone14mg/d（0.5mg/kg/d）	cyclophosphamide，MMF
011	0	0	4	19	0.789474	3.67	35	9.3	46.64	0.88	0.18	1.87	8.53	0.48	8.8	114	249	negative	negative	1+	negative	methylprednisolone9mg/d（0.3mg/kg/d）	MMF
012	0	5	6	19	0.684211	6.2	7	11.7	21.1	1.05	0.3	0.54	5.28	0.63	7.53	117	236	negative	negative	negative	negative	methylprednisolone7mg/d（0.23mg/kg/d）	MMF、HCQ
013	0	0	4	10	0.6	15.94	5	9.8	31.85	0.93	0.06	1.86	12.6	0.9	6.3	140	390	negative	negative	negative	negative	methylprednisolone7mg/d（0.23mg/kg/d）	MMF、HCQ
014	0	0	2	10	0.8	16.82	12	10.2	43.44	0.92	0.17	0.4	9.64	0.33	10	130	293	negative	negative	negative	negative	methylprednisolone7mg/d（0.2mg/kg/d）	MMF、HCQ
015	0	0	0	12	1	6.58	23	11.1	58.6	1.02	0.17	2.51	8.56	1.14	9.86	157	317	negative	negative	negative	negative	methylprednisolone6mg/d（0.18mg/kg/d）	HCQ、MTX
016	0	0	8	22	0.636364	12.3	22	8.3	56.3	1.07	0.15	0.89	4.08	0.72	9	131	331	negative	3+	negative	negative	methylprednisolone8mg/d（0.25mg/kg/d）	MMF，HCQ
017	1	2	12	13	0.0769231	17.54	19	12.7	52.3	1.03	0.23	1.97	13.1	1.17	6.9	111	333	negative	negative	negative	negative	methylprednisolone12mg/d（0.35mg/kg/d）	HCQ、MTX
018	0	2	8	11	0.272727	11	21	6.5	32	0.52	0.05	1.65	8.97	1.1	7.5	126	325	negative	negative			methylprednisolone14mg/d（0.5mg/kg/d）	HCQ、MTX
019	1	1	6	12	0.5	11.15	4	7.7	54	0.97	0.19	1.7	8.24	0.25	8.1	149	121	negative	negative	2+	negative	methylprednisolone10mg/d（0.29mg/kg/d）	azathioprine
020	0	0	4	18	0.777778	18.3	7	11	45.97	0.72	0.06	1.25	7.63	0.4	4.9	142	238	negative	negative	negative	negative	methylprednisolone12mg/d（0.35mg/kg/d）	MMF、HCQ、cyclophosphamide
021	0	0	0	11	1	11.69	14	10.6	54	1.1	0.08	1.62	7.42	0.91	10.6	148	293	negative	negative	negative	negative	methylprednisolone6mg/d（0.18mg/kg/d）	MMF，HCQ
022	0	0	6	19	0.684211	17.77	7	11.1	39.9	0.93	0.16	1.18	7.52	1.09	6.06	135	227	negative	1+	negative	negative	methylprednisolone10mg/d（0.27mg/kg/d）	MMF
023	0	1	0	17	1	13.05	7	10.8	48.89	1.03	0.18	2.89	18.5	1.39	5.4	129	173	negative	negative	negative	negative	methylprednisolone6mg/d（0.17mg/kg/d）	HCQ、MTX
024	0	0	8	27	0.703704	15.97	9	12	43.07	0.78	0.09	1.2	12.5	0.6	4.8	120	248	negative	negative	negative	negative	methylprednisolone6mg/d（0.17mg/kg/d）	MMF、HCQ
025	0	0	8	27	0.703704	15.9	3	10.3	58.42	1	0.16	1.47	8.83	0.47	9.6	156	327	negative	negative	negative	negative	methylprednisolone6mg/d（0.18mg/kg/d）	TAC
026	0	2	6	25	0.76	29.09	10	10.9	56.56	1.12	0.16	1.74	10.2	1.33	14.6	130	313	negative	3+	negative	negative	methylprednisolone10mg/d（0.25mg/kg/d）	HCQ、cyclophosphamide
027	2	2	6	11	0.454545	73.69	16	11.8	55.6	1.1	0.15	1.5	12.1	0.9	6.2	135	328	negative	negative	negative	negative	methylprednisolone17.5mg/d（0.55mg/kg/d）	HCQ、MMF
028	0	0	4	15	0.733333	10.83	11	11.4	50.4	1.18	0.24	0.93	7.92	1.03	4.75	129	401	negative	negative	negative	negative	methylprednisolone20mg/d（0.65mg/kg/d）	MMF
029	0	0	2	11	0.818182	16.46	10	12.1	59.5	1.05	0.161	1.12	7.91	1.01	11.48	145	327	1+	negative	1+	negative	methylprednisolone25mg/d（0.7mg/kg/d）	HCQ、MTX
030	1	1	4	12	0.666667	24.5	25	11	58.1	1.05	0.2	1.2	12	1.3	5.18	142	405	negative	negative	negative	negative	methylprednisolone30mg/d（1.1mg/kg/d）	MMF
031	1	1	0	6	1	34.7	13	10.9	41.1	0.87	0.07	1.45	9.63	0.81	5.9	138	277	negative	negative	negative	negative	methylprednisolone25mg/d（0.7mg/kg/d）	MMF、HCQ
032	0	0	2	12	0.833333	8.56	11	10.2	55.1	1.04	0.12	1.48	6.72	1.04	5.95	142	201	negative	negative	negative	negative	methylprednisolone24mg/d（1.17mg/kg/d）	HCQ、MTX
033	1	1	4	24	0.833333	4.15	79	13.8	59.31	1.63	0.33	1.76	16.6	1.02	9.9	137	576	negative	negative	negative	negative	methylprednisolone12.5mg（0.33mg/kg/d）	MMF
034	1	1	2	16	0.875	4.12	69	9.3	35.1	0.711	0.232	1.87	11	1.01	4.08	118	286	1+	negative	negative	negative	methylprednisolone7.5mg/d（0.22mg/kg/d）	Thalidomide
035	0	0	8	12	0.333333	5.26	25	6.52	59.2	1.2	0.35	1.56	5.62	1	8.1	125	389	negative	negative	negative	negative	methylprednisolone14mg/d0.7mg/kg/d）	HCQ、MTX
	disease relapse		SLEDAI-2K	SLEDAI-2K(onset)	△SLEDAI-2K12	Laboratory data																medication
Non-atopy
patient ID	recurrent frequency	infection frequencies				anti-dsDNA	ESR(mm/h)	cytotoxicity of NKC（%）	CH50(U/ML)	C3(g/l)	C4(g/l)	IgA(g/L)	IgG(g/L)	IgM(g/L)	leukocyte（10^9/l）	Hb（g/l）	PLT（10^9/l）	urine protein	urine occult blood test	leucocytes in urine（/ul）	casts in urine sediment	glucocorticoid（dose）	immunosuppressor（MTX，HCQ，azathioprine，MMF，Thalidomide etc. ）
001	0	0	4	8	0.5	7.92	13	10.1	41.45	0.95	0.08	1.79	11.9	1.85	7.1	124	280	negative	negative	1+	negative	methylprednisolone6mg/d（0.27mg/kg/d）	0
002	0	0	0	12	1	5	5	9.5	55.43	0.94	0.1	1.56	8.65	1.21	6.5	132	321	negative	negative	negative	negative	methylprednisolone10mg/d（0.1mg/kg/d)	CTX
003	0	1	0	8	1	1.75	14	12.1	60.25	1.3	0.28	1.66	6.92	0.49	8.3	137	353	negative	negative	negative	negative	methylprednisolone8mg/d（0.33mg/kg/d）	MMF、HCQ
004	0	0	6	15	0.6	9.5	18	9.4	19.67	0.78	0.06	0.36	15.4	1.63	7.3	120	172	negative	negative	1+	negative	methylprednisolone8mg/d（0.33mg/kg/d）	HCQ
005	0	0	4	15	0.733333	4.71	17	10.1	45.51	1.06	0.18	1.21	6.7	1.54	6.7	124	288	negative	1+	negative	negative	methylprednisolone7mg/d（0.22mg/kg/d）	MMF、HCQ
006	0	1	4	15	0.733333	3.61	36	11.9	56.53	1.13	0.39	2.29	7.05	0.7	12.4	131	251	negative	negative	2+	negative	methylprednisolone8mg/d（0.26mg/kg/d）	MMF、HCQ
007	1	1	2	16	0.875	12.87	23	11.5	53.86	1.19	0.15	1.08	6.88	0.79	6.3	112	288	negative	negative	negative	negative	methylprednisolone8mg/d（0.26mg/kg/d）	MMF
008	0	0	4	13	0.692308	4.07	17	9.6	57.34	1.3	0.24	0.88	8.08	0.36	7.3	133	238	1+	1+	negative	negative	methylprednisolone12mg/d（0.4mg/kg/d）	MMF、Thalidomide
009	0	0	2	4	0.5	18.51	37	12.1	42.58	0.94	0.18	2.44	18	1.64	3.8	122	196	negative	negative	negative	negative	methylprednisolone10mg/d（0.3mg/kg/d）	MMF
010	0	0	0	10	1	4	3	11.6	55	1.2	0.4	2.31	8.67	1.54	5.3	143	213	negative	negative			methylprednisolone4mg/d（0.1mg/kg/d）	0
011	0	0	0	9	1	5.82	6	13	42	1.18	0.2	1.52	8.63	0.68	7.46	149	283	negative	negative	negative	negative	methylprednisolone7mg/d（0.17mg/kg/d）	MMF
012	0	0	2	13	0.846154	11.89	2	11.6	40.26	0.98	0.1	1.22	8.91	1.12	5.3	123	255	negative	negative	negative	negative	methylprednisolone6mg/d（0.18mg/kg/d）	MMF
013	0	1	0	14	1	8.75	22	9.2	43.1	0.94	0.2	0.54	6.76	0.97	7	118	358	negative	negative	negative	negative	methylprednisolone12mg/d（0.37mg/kg/d）	HCQ
014	0	0	0	5	1	5.02	3	10.2	19.3	1.12	0.21	0.56	13.6	1.75	7.8	129	263	negative	negative	negative	negative	methylprednisolone4mg/d（0.125mg/kg/d）	MMF
015	1	0	0	10	1	22.16	14	12.1	27.62	1.05	0.18	1.5	12.1	0.95	4.2	130	226	negative	1+	negative	negative	methylprednisolone9mg/d（0.28mg/kg/d）	MMF
016	0	1	4	8	0.5	26.49	7	13.8	48.1	1.22	0.1	0.59	8.16	1.39	4.39	134	219	negative	negative	negative	negative	methylprednisolone8mg/d（0.23mg/kg/d）	MMF，Thalidomide
017	0	0	4	15	0.733333	14.05	5	11.7	31.4	0.8	0.1	1.01	9.12	1.02	5.1	146	318	negative	negative	negative	negative	methylprednisolone11mg/d（0.3mg/kg/d）	MMF
018	0	0	4	9	0.555556	9.39	6	13.1	29.2	0.99	0.13	0.48	6.03	1.05	3.34	122	151	negative	negative	negative	negative	methylprednisolone16mg/d（0.44mg/kg/d）	HCQ
019	1	0	0	10	1	25.19	19	13	54.7	1.13	0.16	0.57	10.5	0.69	5.27	112	213	negative	negative	1+	negative	methylprednisolone4mg/d（0.1mg/kg/d）	MMF、HCQ
020	0	0	2	9	0.777778	27.88	15	12.8	50.8	1.28	0.3	3.02	11	0.92	5.01	117	173	negative	negative	negative	negative	methylprednisolone10mg/d（0.26mg/kg/d）	MMF
021	0	0	2	5	0.6	13.024	4	11.8	54.54	0.97	0.23	1.25	7.68	1.14	8.2	144	239	negative	negative	negative	negative	methylprednisolone9mg/d（0.26mg/kg/d）	MMF
022	0	0	4	16	0.75	15.28	6	10.4	37.3	0.97	0.08	1.33	7.72	1.25	5.7	129	362	negative	negative	negative	negative	methylprednisolone6mg/d（0.25mg/kg/d）	MMF，HCQ
023	1	1	0	10	1	26.65	9	10.7	44.9	1.22	0.08	0.9	11.1	1.11	4.6	131	270	negative	negative	negative	negative	methylprednisolone4mg/d（0.15mg/kg/d）	MMF
024	0	2	8	26	0.692308	4.45	30	10.1	42.81	0.88	0.15	1.84	7.43	1.37	9.1	131	289	2+	2+	negative	negative	methylprednisolone18mg/d（0.6mg/kg/d）	MMF
025	0	0	2	9	0.777778	29.67	14	11.2	46.28	1.16	0.12	1.54	10.1	1.37	6.9	140	246	negative	negative	negative	negative	methylprednisolone8mg/d（0.27mg/kg/d）	MMF
026	0	0	2	13	0.846154	13.33	17	11.4	52.25	1.1	0.21	1.46	12	1.78	6.5	148	273	negative	negative	negative	negative	methylprednisolone8mg/d（0.25mg/kg/d）	azathioprine
027	0	0	2	20	0.9	5.56	7	11.6	44.93	0.93	0.12	1.43	11.2	0.96	7.2	122	261	negative	negative	negative	negative	methylprednisolone10mg/d（0.3mg/kg/d）	azathioprine
028	1	1	2	17	0.882353	26.89	38	13.7	56.14	1.36	0.26	1.48	16.1	0.53	5	129	280	1+	4+	negative	negative	methylprednisolone16mg/d（0.47mg/kg/d）	Thalidomide
029	0	0	4	18	0.777778	3.45	14	13	53.56	1.08	0.27	1.06	10.9	2.07	7.2	129	351	negative	2+	negative	negative	methylprednisolone9mg/d（0.25mg/kg/d）	MMF、cyclophosphamide
030	0	0	2	9	0.777778	9.09	4	13.2	47.7	0.92	0.13	2.57	16.5	1.75	4.2	135	221	negative	negative	negative	negative	methylprednisolone6mg/d（0.16mg/kg/d）	HCQ、MTX
031	0	0	0	13	1	21.84	44	10.9	52.28	1.07	0.25	2.1	11.3	0.63	9.6	133	325	negative	negative	negative	negative	methylprednisolone6mg/d（0.15mg/kg/d）	MMF、Thalidomide
032	0	0	0	11	1	8.43	12	11	31.72	0.87	0.05	0.91	14.9	0.23	5.7	128	222	negative	negative	negative	negative	methylprednisolone6mg/d（0.17mg/kg/d）	Thalidomide
033	0	0	0	11	1	0.6	3	10.9	52.76	1.05	0.26	1.56	7.23	1.58	6.5	113	173	negative	negative	negative	negative	methylprednisolone4mg/d（0.1mg/kg/d）	HCQ
034	0	0	2	12	0.833333	8.06	7	11.6	48.89	1.04	0.21	1.93	15.3	0.55	6.3	122	228	negative	negative	negative	negative	methylprednisolone6mg/d（0.17mg/kg/d）	MMF、HCQ
035	0	0	0	8	1	30.7	11	12	57.2	0.98	0.12	1.92	14.2	1.03	8.35	141	239	negative	negative	negative	negative	methylprednisolone5mg/d（0.1mg/kg/d）	MMF、HCQ
036	2	2	0	5	1	1	8	12	57	1.1	0.25	1.9	15	1.5	8.11	129	328	negative	negative	negative	negative	methylprednisolone6mg/d（0.125mg/kg/d）	HCQ、MMF
037	0	0	3	13	0.769231	3.67	16	12.8	36.13	0.95	0.08	1.54	13.4	1.2	7.52	51	144	negative	negative	negative	negative	methylprednisolone7.5mg/d（0.23mg/kg/d）	azathioprine
038	0	0	0	18	1	0.6	3	10.9	52.76	1.05	0.26	1.56	7.23	1.58	6.5	113	173	negative	negative	negative	negative	methylprednisolone4mg/d（0.1mg/kg/d）	HCQ
039	0	0	0	9	1	8.88	14	13.8	45.7	1.1	0.239	1.17	10.8	0.75	12.8	138	310	negative	negative	negative	negative	methylprednisolone14mg/d（0.44mg/kg/d）	HCQ
040	0	0	4	13	0.692308	8.43	12	11	31.72	1.2	0.05	0.91	14.9	0.23	5.7	128	222	negative	negative	negative	negative	methylprednisolone6mg/d（0.17mg/kg/d）	Thalidomide
041	0	0	0	10	1	5.41	19	9.1	58.2	1.18	0.13	2.54	13.2	1	3.9	131	293	negative	negative	negative	negative	methylprednisolone10mg/d（0.2mg/kg/d）	0
042	0	0	0	4	1	6.24	12	12.5	66	1.41	0.3	1.72	6.09	0.83	11.18	159	263	negative	negative	negative	negative	methylprednisolone16mg/d（0.2mg/kg/d）	HCQ
043	0	0	2	4	0.5	6.25	8	12.5	56.2	1.5	0.5	1.52	15.2	0.9	10.2	102	112	1+	1+	negative	negative	methylprednisolone30mg/d（0.67mg/kg/d）	0
044	0	0	0	4	1	16.81	11	9.5	46.93	1.06	0.19	1.59	9.2	0.7	8.5	128	250	negative	negative	negative	negative	methylprednisolone17.5mg/d（0.51mg/kg/d）	azathioprine、Thalidomide
045	0	0	0	7	1	9.5	18	9.4	19.67	1.08	0.06	0.36	15.4	1.63	7.3	120	172	negative	negative	negative	negative	methylprednisolone8mg/d（0.33mg/kg/d）	MMF

## Sheet: 18 months
18 months
	disease relapse		SLEDAI-2K	SLEDAI-2K(onset)	△SLEDAI-2K18	Laboratory data																									medication
Atopy
patient ID	recurrent frequency	infection frequencies					anti-dsDNA	ESR(mm/h)	cytotoxicity of NKC（%）	CH50(U/ML)	C3(g/l)	C4(g/l)	IgA(g/L)	IgG(g/L)	IgM(g/L)	Total IgE	leukocyte	net	Hb（g/l）	PLT（10^9/l）	urine protein	urine occult blood test	leucocytes in urine（/ul）	casts in urine sediment	CD3+	CD3+CD4+	CD3+CD8+	Th/Ts	NK	Total B cell	glucocorticoid（dose）	immunosuppressor（MTX，HCQ，azathioprine，MMF，Thalidomide etc. ）
001	1	1	8	25	0.68		70.48	33	8.3	48.38	0.69	0.09	0.9	4.54	0.38	324	6.7	60.1	111	305	1+	1+	negative	negative	80.17	23.78	51.05	0.47	11.87	11.44	methylprednisolone12mg/d（0.6mg/kg/d）	MMF、HCQ
002	1	1	14	12	-0.166667		15.6	29	8.5	22.5	0.7	0.06	2.94	14.5	4.32	125	10.5	45.6	134	321	1+	negative	negative	negative	72.03	36.21	33.91	1.07	5.86	20.77	methylprednisolone20mg/d（1.0mg/kg/d）	MMF、HCQ、Thalidomide
003	0	1	2	18	0.888889		6.8	4	9.7	4.34	0.71	0.1	1.35	9.99	1.03	138	5.2	56.3	121	279	negative	negative	negative	negative	41.29	23.2	14.75	1.57	6.39	49.1	methylprednisolone4mg/d（0.18mg/kg/d）	HCQ
004	0	0	2	7	0.714286		6.1	15	11.1	5.15	0.68	0.02	2.71	17.6	0.89	281	9.81	77.1	110	318	negative	negative	negative	negative	63.84	30.38	29.7	1.02	7.07	24.82	methylprednisolone4mg/d（0.25mg/kg/d）	Thalidomide
005	1	1	8	18	0.555556		14.18	27	9	30.1	0.84	0.07	1.11	10.9	1.69	147.8	4.5	37.8	134	279	negative	negative	2+	negative	72.2	39.4	28.6	1.38	1.2	24.4	methylprednisolone10mg/d（0.4mg/kg/d）	HCQ
006	1	2	2	17	0.882353		6.26	9	9.8	29.1	1.11	0.2	1.42	8.53	1.83	1124	7.26	50.1	127	285	1+	negative	negative	negative	79.7	31.7	41.6	0.76	2.9	12.7	methylprednisolone16mg/d（0.6mg/kg/d）	MMF、HCQ
007	1	1	6	24	0.75		13.27	15	9.8	41.24	0.64	0.09	2.63	22.9	0.82	640	8.8	74.3	93	213	negative	1+	negative	negative	65.77	30.05	33.71	0.89	3.29	18.68	methylprednisolone12mg/d（0.46mg/kg/d）	MMF
008	0	2	2	20	0.9		11	21	9.3	48.6	1.04	0.15	1.79	7.18	1.03	51.22	8.23	58.1	123	233	negative	negative	negative	negative	79.8	37.05	37.7	0.98	3.07	15.36	methylprednisolone9mg/d（0.3mg/kg/d）	MMF、HCQ
009	0	1	0	15	1		6.48	12	11	54.4	1.11	0.09	1.29	8.68	1.19	99.9	6.66	38.7	125	164	negative	negative	negative	negative	76.8	36.8	33	1.12	11.8	17.7	methylprednisolone12mg/d（0.42mg/kg/d）	MMF
010	0	1	6	16	0.625		10.82	31	12.7	29.72	0.66	0.11	2.48	14.8	0.49	322	4.3	51.1	111	350	negative	negative	negative	negative	62.74	27.77	28.89	0.96	7.3	28.33	methylprednisolone28mg/d（1mg/kg/d）	cyclophosphamide，MMF
011	1	1	8	19	0.578947		13.67	35	10.7	31.6	0.86	0.12	2.83	14.4	0.75	36.7	6.26	49.9	126	264	negative	negative	1+	negative	75.26	27.29	42.92	0.64	11.44	8.51	methylprednisolone8mg/d（0.28mg/kg/d）	MMF
012	0	2	6	19	0.684211		6.21	12	11.7	27.8	0.96	0.19	0.55	6.56	0.66	86.5	7.43	56.4	123	252	negative	negative	negative	negative	76.36	30.03	43.97	0.68	7.79	11.51	methylprednisolone7mg/d（0.23mg/kg/d）	MMF、HCQ
013	2	2	4	10	0.6		16.94	21	9.3	31.85	0.93	0.06	1.86	12.6	0.9	305	6.3	42.7	140	390	negative	negative	negative	negative	87.82	34.71	48.26	0.72	5	5.26	methylprednisolone14mg/d（0.46mg/kg/d）	MMF、HCQ
014	2	2	8	10	0.2		16.8	34	11.2	14.6	0.4	0.03	0.4	9.64	0.33	12.3	11.14	60.9	124	198	negative	negative	negative	negative	68.8	28.8	33.6	0.86	2.6	25.2	methylprednisolone5mg/d（0.19mg/kg/d）	MMF、HCQ
015	0	0	0	12	1		6.5	33	12	63.1	1.21	0.21	2.62	8.81	1.09	41.8	10.53	71.8	155	311	negative	negative	negative	negative	80.67	39.61	39.26	1.01	12.36	16.41	methylprednisolone12mg/d（0.2mg/kg/d）	MMF、HCQ
016	1	1	6	22	0.727273		12.8	37	7.7	58.45	1.23	0.18	0.77	4.05	0.35	512	13.9	64.8	123	264	negative	3+	negative	negative	66.42	19.16	44.61	0.43	2.08	31.3	methylprednisolone8mg/d（0.25mg/kg/d）	MMF，HCQ
017	1	1	8	13	0.384615		17.8	29	29.5	61.6	1.08	0.2	2.71	15.4	1.44	16.93	6.28	67.7	96	337	negative	negative	negative	negative	82	35.3	44.7	0.79	9.8	7.5	methylprednisolone14mg/d（0.37mg/kg/d）	HCQ、MTX
018	0	2	5	11	0.545455		7.8	32	11.5	42.6	1.19	0.14	1.09	8.07	0.67	1480	9.85	77.1	136	280	negative	negative	negative	negative	69.06	23.52	42.01	0.55	5.83	23.94	methylprednisolone20mg/d（0.56mg/kg/d)	MMF、HCQ
019	1	1	4	12	0.666667		10.15	9	8.9	41.91	0.8	0.14	1.97	11.3	0.66	65.9	4.9	63.6	114	117	negative	negative	2+	negative	84.1	32.8	46.66	0.7	6.29	16.16	methylprednisolone10mg/d（0.29mg/kg/d）	azathioprine
020	0	1	3	18	0.833333		18.7	15	14.5	43.9	0.77	0.08	0.95	7.58	0.45	132	5.96	45.9	150	216	negative	negative	negative	negative	83.26	28.94	50.85	0.51	5.87	28.9	methylprednisolone12mg/d（0.35mg/kg/d）	MMF、HCQ、cyclophosphamide
021	0	1	1	11	0.909091		4.69	18	10.6	57.72	1.51	0.29	2.23	7.66	1.46	11.2	12	71.8	142	291	negative	negative	negative	negative	54.51	17.88	32.93	0.54	9.41	38.77	methylprednisolone6mg/d（0.18mg/kg/d）	MMF，HCQ
022	0	0	6	19	0.684211		17.1	12	11.1	38.6	0.94	0.15	1.15	6.66	0.94	783.14	9.43	62	138	262	negative	1+	negative	negative	70.74	22.27	43.31	0.51	5.71	21.13	methylprednisolone10mg/d（0.27mg/kg/d）	MMF
023	1	1	4	17	0.764706		2.05	9	12.2	51.33	0.95	0.17	2.91	18.7	1.43	109	2.6	29.1	127	181	negative	negative	negative	negative	77.61	45.15	28.9	1.56	3.24	17.79	methylprednisolone12mg/d（0.34mg/kg/d）	HCQ、MMF
024	1	1	4	27	0.851852		11.2	14	11.8	18.31	0.37	0.05	1.06	10.8	0.62	17.4	6.2	55.7	135	259	negative	negative	negative	negative	80.21	31.2	45.36	0.69	12.11	33.4	methylprednisolone6mg/d（0.17mg/kg/d）	MMF、HCQ
025	0	1	3	27	0.888889		12.9	21	13.8	50.1	0.83	0.12	1.47	8.83	0.47	96.9	11.6	57.6	151	295	negative	negative	negative	negative	76.02	35.21	39.92	0.88	6.44	6.97	methylprednisolone6mg/d（0.18mg/kg/d）	他克莫司
026	1	1	8	25	0.68		35.08	11	13.1	38.6	0.81	0.16	2.08	12.7	0.69	578	4.59	39	118	315	negative	negative	negative	negative	48.83	19.79	22.4	0.88	9.91	32.5	methylprednisolone20mg/d（0.6mg/kg/d）	MMF、HCQ
027	0	2	4	11	0.636364		29.09	10	10.9	49.13	1.15	0.14	1.72	12.9	1.33	1246	5.2	57.9	137	227	negative	3+	negative	negative	63.69	25.03	29.71	0.84	10.5	15.3	methylprednisolone10mg/d（0.25mg/kg/d）	HCQ、cyclophosphamide
028	1	1	4	15	0.733333		16.24	16	10	59.54	1.28	0.33	0.73	7.26	0.58	122	7.6	59.1	152	298	negative	negative	negative	negative	81.71	40.29	35.79	1.12	4.72	9.71	methylprednisolone15mg/d（0.42mg/kg/d）	MMF
029	1	1	2	11	0.818182		14.1	11	12.6	45.48	0.77	0.06	1.19	8.85	0.79	26.2	10.8	67	141	289	negative	negative	negative	negative	81.1	30.3	46.4	0.65	6.3	13.4	methylprednisolone20mg/d（0.56mg/kg/d）	MMF
030	0	0	2	12	0.833333		22.3	22	10.8	56.3	1.3	0.2	3.84	10.9	1.34	67	5.24	62.8	144	227	negative	negative	negative	negative	77.5	39.44	31.71	1.24	5.6	20.1	methylprednisolone30mg/d（1.1mg/kg/d）	MMF
031	0	0	4	6	0.333333		32.2	9	9.8	49.3	1.11	0.14	1.45	9.63	0.81	276	5.99	69.4	142	271	negative	negative	negative	negative	64.27	27.41	28.06	0.97	7.51	24.78	methylprednisolone30mg/d（1.1mg/kg/d）	MMF、HCQ
032	0	0	4	12	0.666667		7.21	7	9.9	24.9	0.78	0.02	3.51	19.6	1.93	1041	13.48	65.4	141	316	negative	negative	negative	negative	40.9	12.9	26.4	0.49	15	42.3	methylprednisolone35mg/d（1.17mg/kg/d）	HCQ、MTX
033	1	1	5	24	0.791667		72.27	26	13.8	59.31	1.63	0.33	1.76	16.6	1.02	73.1	12.1	78.3	131	383	1+	1+	negative	negative	69.23	13.96	54.13	0.26	10.5	17.69	methylprednisolone30mg/d（0.77mg/kg/d）	MMF
034	0	0	2	16	0.875		6.12	21	9.3	48.38	0.88	0.34	2.35	16.8	1.69	51.2	4.44	56.2	119	284	negative	negative	negative	negative	73.35	17.2	48.4	0.36	8.17	17.2	methylprednisolone7.5mg/d（0.22mg/kg/d）	Thalidomide、MMF
035	1	1	8	12	0.333333		6.21	32	9.3	45.44	0.84	0.12	0.78	8.75	1.18	46.9	6.1	51.7	139	319	negative	negative	negative	negative	39.72	16.14	26.36	0.61	12.36	19.38	methylprednisolone14mg/d（0.7mg/kg/d）	MMF
	disease relapse		SLEDAI-2K	SLEDAI-2K(onset)	△SLEDAI-2K18		Laboratory data																								medication
Non-atopy
patient ID	recurrent frequency	infection frequencies					anti-dsDNA	ESR(mm/h)	cytotoxicity of NKC（%）	CH50(U/ML)	C3(g/l)	C4(g/l)	IgA(g/L)	IgG(g/L)	IgM(g/L)	Total IgE	leukocyte	net	Hb（g/l）	PLT（10^9/l）	urine protein	urine occult blood test	leucocytes in urine（/ul）	casts in urine sediment	CD3+	CD3+CD4+	CD3+CD8+	Th/Ts	NK	Total B cell	glucocorticoid（dose）	immunosuppressor（MTX，HCQ，azathioprine，MMF，Thalidomide etc. ）
001	0	0	2	8	0.75		6.92	9	7.2	47.32	0.78	0.09	1.93	8.54	1.38	8.05	7.1	77.5	124	299	negative	negative	1+	negative	78.23	40.28	37.34	1.08	10.25	10.64	methylprednisolone5mg/d（0.25mg/kg/d）	0
002	0	0	0	12	1		2.34	8	11.2	50.2	1.07	0.2	1.78	8.52	0.82	211	6.8	58.1	133	373	negative	negative	negative	negative	88.9	32.9	52.9	0.62	13.2	5.8	methylprednisolone5mg/d（0.1mg/kg/d)	cyclophosphamide
003	0	1	0	8	1		1.75	14	12.1	38.1	1.01	0.11	2.06	6.62	1.47	262	14.4	73	150	183	negative	negative	negative	negative	75.96	30.16	42.36	0.71	5.14	11.67	methylprednisolone8mg/d（0.33mg/kg/d）	MMF、HCQ
004	0	0	2	15	0.866667		9.5	18	9.4	10.83	0.44	0.03	0.26	15.6	1.63	5.78	4.7	54.1	120	190	negative	negative	1+	negative	75.05	23.12	49.42	0.47	8.21	15.23	methylprednisolone8mg/d（0.33mg/kg/d）	HCQ
005	0	0	4	15	0.733333		4.71	17	10.1	55.51	1.06	0.18	1.21	6.7	1.54	109	6.7	56.8	125	321	negative	1+	negative	negative	47.97	21.46	23.62	0.91	5.99	18.4	methylprednisolone7mg/d（0.22mg/kg/d）	MMF、HCQ
006	0	1	4	15	0.733333		3.61	36	12	81.8	1.35	0.42	3.06	9.57	0.84	88.9	12.2	75	128	212	negative	negative	2+	negative	69.9	25.98	42.98	0.6	12.69	17.09	methylprednisolone8mg/d（0.26mg/kg/d）	MMF
007	1	1	2	16	0.875		22.87	23	11.5	40.57	0.88	0.07	0.96	6.39	0.66	79.3	3.9	48.7	104	234	negative	negative	negative	negative	79.08	36.82	37.64	0.98	10.85	5.92	methylprednisolone8mg/d（0.26mg/kg/d）	MMF
008	0	0	4	13	0.692308		4.07	17	9.6	57.34	1.3	0.24	0.88	8.08	0.36	103	7.4	67.5	143	327	1+	1+	negative	negative	82.72	19.66	62.01	0.32	7.59	4.68	methylprednisolone10mg/d（0.35mg/kg/d）	MMF、Thalidomide
009	0	0	2	4	0.5		18.51	37	13	52.81	1.11	0.22	2.44	18	1.64	56.21	5.9	62	123	217	negative	negative	negative	negative	76.6	42.7	29.04	1.47	8.79	5.73	methylprednisolone8mg/d（0.25mg/kg/d）	MMF
010	0	0	0	10	1		6.76	2	12.1	61.8	1.01	0.16	1.08	7.21	0.36	27.5	7.8	49.7	145	437	negative	negative	negative	negative	56.63	19.32	36.36	0.53	5.06	30.4	methylprednisolone4mg/d（0.1mg/kg/d）	MMF
011	0	0	0	9	1		5.82	6	13	42	1.18	0.2	1.52	8.63	0.68	78.9	7.88	65.4	150	398	negative	negative	negative	negative	77.54	30.22	39.79	0.76	5.61	16.33	methylprednisolone7mg/d（0.17mg/kg/d）	MMF
012	0	0	4	13	0.692308		11.89	2	11.6	38.6	0.66	0.08	1.59	9.85	1.14	480.98	5.48	47.4	121	183	negative	negative	negative	negative	79.3	39.9	34.9	1.14	8	12.1	methylprednisolone6mg/d（0.18mg/kg/d）	MMF
013	0	1	4	14	0.714286		8.75	22	9.7	43.1	0.94	0.2	0.54	6.76	0.97	48.17	7	58.6	118	358	negative	negative	negative	negative	84.22	35.55	46.63	0.76	2.55	12.49	methylprednisolone10mg/d（0.3mg/kg/d）	HCQ
014	0	0	0	5	1		5.02	3	10.2	32.2	0.8	0.05	0.44	6.96	1.4	76	5.22	44	109	81	negative	negative	negative	negative	79.27	37.05	38.85	0.95	6.26	12.26	methylprednisolone4mg/d（0.125mg/kg/d）	MMF
015	1	0	4	10	0.6		32.16	14	12.1	37.26	1.14	0.22	1.52	13	1.08	33.4	5.1	52.9	133	283	negative	1+	negative	negative	71.59	43.94	19.47	2.26	14.68	10.88	methylprednisolone9mg/d（0.28mg/kg/d）	MMF
016	0	1	4	8	0.5		26.49	7	14	46.4	0.92	0.11	0.74	8.58	1.71	36.9	4.92	62.9	127	212	negative	negative	negative	negative	71	29	40.7	0.71	10.5	15	methylprednisolone8mg/d（0.23mg/kg/d）	MMF
017	0	0	4	15	0.733333		14.05	5	12.3	44.81	0.97	0.16	0.94	5.76	1.2	112	10	87	160	318	negative	negative	negative	negative	40.86	19.65	17.88	1.11	15.26	16.67	methylprednisolone11mg/d（0.3mg/kg/d）	MMF
018	0	0	4	9	0.555556		9.39	6	9.1	27.14	0.86	0.05	2.04	15.8	1.28	45.3	4.4	46.3	129	226	negative	negative	negative	negative	80.64	39.19	38.84	1.01	13.23	11.9	methylprednisolone10mg/d（0.3mg/kg/d）	HCQ
019	1	0	2	10	0.8		25.19	19	13	53.1	1.06	0.14	0.73	11.2	1.15	21.31	5.16	57.1	122	219	negative	negative	1+	negative	49.8	27.2	20.3	1.34	8.9	41.3	methylprednisolone4mg/d（0.1mg/kg/d）	MMF、HCQ
020	0	0	2	9	0.777778		27.88	15	12.8	50.12	1.28	0.3	3.02	11	0.92	9.4	5.01	52.8	117	173	negative	negative	negative	negative	80.76	31.46	46.53	0.68	9.49	7.59	methylprednisolone8mg/d（0.22mg/kg/d）	MMF
021	0	0	2	5	0.6		13.024	4	11.5	52.1	0.74	0.14	1.21	8.44	1.21	7.78	6.7	42.2	131	212	negative	negative	negative	negative	77.8	46.9	26.82	1.75	12.27	12	methylprednisolone9mg/d（0.26mg/kg/d）	MMF
022	0	0	4	16	0.75		15.28	6	8.3	37.4	0.75	0.07	1.59	3.99	0.92	71.9	10	65	144	285	negative	negative	negative	negative	54.32	21.07	30.99	0.68	2.29	43.26	methylprednisolone6mg/d（0.25mg/kg/d）	MMF，HCQ
023	1	1	4	10	0.6		76.65	9	6.6	7.85	0.72	0.05	0.9	11.1	1.11	321	4	53.4	128	47	negative	negative	negative	negative	80.07	32.46	43.37	0.75	4.56	19	methylprednisolone4mg/d（0.15mg/kg/d）	MMF
024	0	2	8	26	0.692308		4.45	30	9.3	30.7	0.57	0.06	2.49	10.6	1.63	176	4.5	49	126	120	2+	2+	negative	negative	86.95	29.06	54.77	0.53	5.93	3.15	methylprednisolone14mg/d（0.45mg/kg/d）	MMF
025	0	0	2	9	0.777778		29.67	14	9.9	26.35	0.9	0.06	1.96	11.8	1.57	281	18	79	146	317	negative	negative	negative	negative	63.38	21.45	39.47	0.54	5.54	25.92	methylprednisolone8mg/d（0.27mg/kg/d）	MMF
026	0	0	2	13	0.846154		13.33	17	11.2	28	0.46	0.07	2.81	26.5	2.09	217	17.4	78.6	122	366	negative	negative	negative	negative	75.6	16.5	50.6	1.03	13.2	7.89	methylprednisolone8mg/d（0.25mg/kg/d）	azathioprine
027	0	0	2	20	0.9		5.56	7	12.8	38.37	0.88	0.13	1.43	11.2	0.96	243	4.8	65.7	139	227	negative	negative	negative	negative	55.21	24.91	27.66	0.9	13.3	12.1	methylprednisolone8mg/d（0.25mg/kg/d）	azathioprine
028	1	1	4	17	0.764706		26.89	38	13.7	56.14	1.36	0.26	1.48	16.1	0.53	57	4.3	60.2	130	233	1+	4+	negative	negative	65.57	30.72	31.58	0.97	17.86	9.75	methylprednisolone14mg/d（0.4mg/kg/d）	Thalidomide
029	0	0	4	18	0.777778		3.45	14	13	54.12	1.08	0.27	1.06	10.9	2.07	110.2	5.2	61.4	139	285	negative	2+	negative	negative	52.32	20.19	27.16	0.74	14.89	4.53	methylprednisolone9mg/d（0.25mg/kg/d）	MMF、cyclophosphamide
030	0	0	0	9	1		9.09	4	13.9	16.75	0.72	0.06	2.15	19.1	1.81	99.43	5.3	36.2	13	168	negative	negative	negative	negative	69.78	34.25	31.57	1.08	16.23	14.4	methylprednisolone6mg/d（0.16mg/kg/d）	HCQ、MTX
031	0	0	0	13	1		21.84	44	12.8	57.18	1.31	0.3	2.02	22.4	0.61	121.3	11.2	73.2	111	339	negative	negative	negative	negative	80.44	33.66	43.5	0.77	3.96	7.54	methylprednisolone6mg/d（0.15mg/kg/d）	MMF、Thalidomide
032	0	0	4	11	0.636364		8.43	12	9	28.11	0.89	0.04	0.9	11	0.5	7.57	6.1	44.1	131	254	negative	negative	negative	negative	79.27	29.74	45.64	0.65	6.62	7.42	methylprednisolone6mg/d（0.17mg/kg/d）	Thalidomide
033	0	0	0	11	1		0.6	3	10.9	56.65	0.83	0.16	1.53	8.09	2.34	16.5	4.3	68	116	163	negative	negative	negative	negative	69.29	38.87	27.29	1.41	6.43	15.91	methylprednisolone4mg/d（0.1mg/kg/d）	HCQ
034	0	0	2	12	0.833333		8.06	7	11.6	50.46	1.03	0.12	2.81	47	1.26	45.7	4	52.7	104	362	negative	negative	negative	negative	77.68	38.84	32.17	1.21	10.65	10.83	methylprednisolone6mg/d（0.17mg/kg/d）	MMF
035	0	0	0	8	1		24.27	19	10.5	44.36	0.75	0.08	1.38	12.1	0.66	33	5	58	117	268	negative	negative	negative	negative	69.69	31.35	35.28	0.89	7.61	18.34	methylprednisolone8mg/d（0.16mg/kg/d）	MMF
036	0	0	0	5	1		2	10	11.5	53.25	1.16	0.21	3.78	15.8	1.04	37	5.8	42.4	103	341	negative	negative	negative	negative	68.45	33.04	32.85	1.01	11.63	15.32	methylprednisolone8mg/d（0.17mg/kg/d）	HCQ、MMF
037	1	0	5	13	0.615385		18.16	1	14.2	32.05	0.82	0.1	1.45	11.2	1.9	98.6	8.4	59.2	120	86	negative	negative	negative	negative	75.6	16.5	50.6	1.03	13.2	6.8	methylprednisolone7mg/d（0.21mg/kg/d）	azathioprine
038	0	0	0	18	1		5.1	16	6.7	59.6	1.54	0.33	1.7	6.19	0.64	29.39	12.26	61	161	322	negative	negative	negative	negative	71.78	15.64	53.22	0.29	12.71	11.8	methylprednisolone8mg/d（0.13mg/kg/d）	HCQ
039	0	0	0	9	1		3.24	7	12.3	41.11	1.67	0.37	1.65	7.8	0.88	110.2	5.6	66.5	143	452	negative	negative	negative	negative	58.57	36.62	19.23	1.9	8.01	32.64	methylprednisolone5mg/d（0.1mg/kg/d)	0
040	0	0	0	13	1		4.32	5	13.4	40.21	1.21	0.34	1.56	8.6	0.98	76.8	7.8	45.4	125	424	negative	negative	negative	negative	59.29	31.04	22.66	1.31	4.93	6.8	methylprednisolone4mg/d（0.05mg/kg/d)	cyclophosphamide
041	0	0	0	10	1		2.33	10	11.2	44.67	1.43	0.56	1.45	6.54	0.68	54.2	11.2	54.3	156	327	negative	negative	negative	negative	79.27	29.74	45.64	0.65	6.62	7.42	methylprednisolone5mg/d（0.08mg/kg/d)	MMF
042	0	0	0	4	1		4.78	6	12.2	47.8	1.21	0.22	1.43	3.5	1.02	44.5	10.89	55.8	110	324	negative	negative	negative	negative	80.95	43.4	31.76	1.37	13.54	3.56	methylprednisolone4mg/d（0.05mg/kg/d)	MMF
043	0	0	0	4	1		9.8	10	11.9	60.6	1.67	0.2	1.5	15.6	1.2	45.9	11.2	56.9	99	112	1+	1+	negative	negative	55.8	16.7	38.6	0.43	15	36.9	methylprednisolone30mg/d（0.8mg/kg/d）	MMF
044	0	0	0	4	1		17.13	11	10	49.07	1.03	0.22	1.41	10.1	0.52	55	4.6	42.6	119	245	negative	negative	negative	negative	59.39	18.97	39.82	0.48	12.7	34.7	methylprednisolone5mg/d（0.15mg/kg/d）	azathioprine、Thalidomide
045	0	0	0	7	1		11.89	2	11.6	40.26	0.78	0.1	1.22	8.91	1.12	23.6	5.3	70	123	255	negative	negative	negative	negative	54	21.3	34	0.5	13.4	33.5	methylprednisolone5mg/d（0.15mg/kg/d）	MMF

## Sheet: 24 months
24 months
	disease relapse								SLEDAI-2K	SLEDAI-2K(onset)	△SLEDAI-2K24	Laboratory data																								medication
Atopy
patient ID	recurrent frequency	infection frequencies	infection frequencies(1 month)	infection frequencies(3 months)	infection frequencies(6 months)	infection frequencies(12 months)	infection frequencies(18months)	Total				anti-dsDNA	ESR(mm/h)	cytotoxicity of NKC（%）	CH50(U/ML)	C3(g/l)	C4(g/l)	IgA(g/L)	IgG(g/L)	IgM(g/L)	Total IgE	leukocyte	net	Hb（g/l）	PLT（10^9/l）	urine protein	urine occult blood test	leucocytes in urine（/ul）	casts in urine sediment	CD3+	CD3+CD4+	CD3+CD8+	Th/Ts	NK	Total B cell	glucocorticoid（dose）	immunosuppressor（MTX，HCQ，azathioprine，MMF，Thalidomide etc. ）
001	1	0	0	1	0	1	1	3	8	25	0.68	31.48	29	10.3	44.88	0.8	0.08	1.1	8.89	0.47	112	7.9	35.6	111	321	1+	1+	negative	negative	88.76	37.44	44.06	0.85	6.68	14.81	methylprednisolone6mg/d（0.3mg/kg/d）	MMF、HCQ
002	1	2	0	0	1	1	1	5	10	12	0.166667	15.6	27	5.2	48.3	0.894	0.117	2.77	19.4	3.78	101	11.9	38.7	121	335	1+	negative	negative	negative	84.1	45.2	36	1.26	12.6	11.7	methylprednisolone16mg/d（0.8mg/kg/d）	MMF、HCQ、Thalidomide
003	0	0	0	0	0	0	1	1	2	18	0.888889	6.8	2	11.2	27.2	0.79	0.1	1.32	11.5	1.09	78	5.96	45.6	125	265	negative	negative	negative	negative	41.29	23.2	14.75	1.57	6.39	49.1	methylprednisolone4mg/d（0.18mg/kg/d）	HCQ
004	0	1	0	0	0	0	0	1	4	7	0.428571	6.3	17	11.7	42	0.92	0.07	1.79	8.58	0.53	56	10.4	66.7	120	315	negative	negative	negative	negative	83.48	43.72	36.66	1.19	5.8	10.27	methylprednisolone4mg/d（0.25mg/kg/d）	Thalidomide
005	1	1	1	0	2	1	1	6	6	18	0.666667	10.18	25	9.5	38.8	0.91	0.08	1.18	11.9	1.84	78	4.8	56.7	143	278	negative	negative	2+	negative	61.38	26.77	31.03	0.86	7.8	14.82	methylprednisolone8mg/d（0.3mg/kg/d）	HCQ
006	0	1	2	1	1	1	2	8	3	17	0.823529	6.26	10	10.9	26.1	0.993	0.166	2.24	11.3	1.68	38	6.5	46.1	129	283	1+	negative	negative	negative	74.4	34.2	35.7	0.96	4.6	17	methylprednisolone8mg/d（0.3mg/kg/d）	MMF、HCQ
007	0	2	1	0	0	0	1	4	6	24	0.75	6.27	12	9.87	57.4	0.88	0.14	3.43	8.93	0.64	87	6.46	57.1	123	212	negative	1+	negative	negative	65.77	30.05	33.71	0.89	8.29	18.68	methylprednisolone6mg/d（0.23mg/kg/d）	MMF
008	0	1	0	2	0	2	2	7	2	20	0.9	10.43	16	2.5	53	0.84	0.36	1.01	9.86	1.2	123	10.5	66.6	118	191	negative	negative	negative	negative	38.42	22.41	14.31	1.57	12.88	57.98	methylprednisolone9mg/d（0.3mg/kg/d）	MMF、HCQ
009	0	0	1	0	0	1	1	3	2	15	0.866667	6.48	17	11.6	60.7	1.21	0.14	1.22	8.68	1.03	141	7.18	67.2	127	170	negative	negative	negative	negative	79.26	44.03	29.17	1.5	6.55	11.84	methylprednisolone6mg/d（0.21mg/kg/d）	MMF
010	0	0	1	1	1	0	1	4	4	16	0.75	14.82	14	11.7	24.28	0.54	0.08	2.01	14	0.47	120	3.8	53	95	370	negative	negative	negative	negative	63.48	27.08	26.72	1.01	5.37	20.35	methylprednisolone14mg/d（0.5mg/kg/d）	cyclophosphamide，MMF
011	0	1	1	2	1	0	1	6	4	19	0.789474	3.6	35	10.96	41.8	0.92	0.14	3.15	14.1	0.74	22.3	6.08	41.1	124	264	negative	negative	1+	negative	80.1	34.8	41.5	0.84	6.7	12	methylprednisolone9mg/d（0.3mg/kg/d）	MMF
012	0	1	1	1	1	1	1	6	2	19	0.894737	5.6	7	12.1	22.4	1.02	0.21	0.51	6.54	0.65	43.2	7.53	67.8	107	365	negative	negative	negative	negative	58.05	16.55	39.21	0.42	10.5	27.54	methylprednisolone7mg/d（0.23mg/kg/d）	MMF、HCQ
013	0	1	0	0	0	0	2	3	6	10	0.4	13.46	5	10.3	43.3	0.927	0.07	2.64	13.4	0.91	312	4.24	35.4	168	280	negative	negative	negative	negative	90	29.9	57.1	0.52	5.1	23.37	methylprednisolone7mg/d（0.23mg/kg/d）	MMF、HCQ
014	0	2	0	1	0	0	2	5	8	10	0.2	15.21	12	12	52.9	0.9	0.14	0.61	6.93	0.54	129	10.87	53	138	235	negative	negative	negative	negative	69.9	31.4	35	0.9	8.7	24	methylprednisolone7mg/d（0.2mg/kg/d）	MMF、HCQ
015	0	0	1	1	0	0	0	2	2	12	0.833333	7.56	23	11.1	58.6	1.02	0.17	2.51	8.56	1.14	221	9.86	53.9	157	317	negative	negative	negative	negative	84.4	47.3	34.9	1.35	7.5	15.6	methylprednisolone6mg/d（0.18mg/kg/d）	MMF、HCQ
016	0	1	0	0	0	0	1	2	6	22	0.727273	13.42	22	9.65	56.3	1.1	0.12	0.88	3.4	0.82	179	9	57.2	131	331	negative	3+	negative	negative	57.56	22.84	33.95	0.67	4.2	19.8	methylprednisolone8mg/d（0.25mg/kg/d）	MMF，HCQ
017	1	2	0	0	1	2	1	6	8	13	0.384615	11.54	19	12.7	52.9	0.902	0.196	1.9	12.5	1.15	23.1	7.83	69.3	99	322	negative	negative	negative	negative	76.6	30.4	43.8	0.69	10.3	18.7	methylprednisolone12mg/d（0.35mg/kg/d）	HCQ、MTX
018	0	1	1	0	0	2	2	6	6	11	0.454545	21.34	22	10.6	44.5	1.14	0.14	1.14	10.2	0.82	45.9	3.54	44.4	128	273	negative	negative	negative	negative	57.48	15.79	38.18	0.41	5.31	28.33	methylprednisolone12mg/d（0.37mg/kg/d）	HCQ、MTX
019	1	1	1	1	1	1	1	6	8	12	0.333333	10.23	4	11.9	29.97	0.65	0.1	2.35	13.1	0.78	43.1	3.8	59.6	104	80	negative	negative	2+	negative	85.7	29.3	52.11	0.56	8.63	19.93	methylprednisolone10mg/d（0.29mg/kg/d）	azathioprine
020	0	0	0	1	0	0	1	2	4	18	0.777778	19.23	7	10.6	34.15	0.82	0.07	1.11	7.6	0.53	54.1	8.2	46.4	148	244	negative	negative	negative	negative	87.21	33.39	49.32	0.68	6.5	7.39	methylprednisolone12mg/d（0.35mg/kg/d）	MMF、HCQ、cyclophosphamide
021	0	1	0	1	0	0	1	3	2	11	0.818182	3.45	14	11.2	25.9	0.518	0.072	0.95	7.15	0.17	109.3	3.61	76.1	95	141	negative	negative	negative	negative	82.6	34	44.9	0.76	11.9	25.7	methylprednisolone6mg/d（0.18mg/kg/d）	MMF，HCQ
022	0	1	0	0	0	0	0	1	6	19	0.684211	10.5	7	10.49	39.9	0.93	0.16	1.18	7.12	1.09	120.3	5.01	48.9	127	267	negative	1+	negative	negative	72.86	24.41	42.6	0.57	7.76	18.85	methylprednisolone10mg/d（0.27mg/kg/d）	MMF
023	0	1	0	0	0	1	1	3	4	17	0.764706	3.43	7	12.7	35.6	0.89	0.09	2.27	14.1	1.23	11.4	4.6	50.5	135	185	negative	negative	negative	negative	82.89	49.46	27.79	1.77	9.18	13.13	methylprednisolone6mg/d（0.17mg/kg/d）	MMF、HCQ
024	0	1	0	0	0	0	1	2	6	27	0.777778	12.32	9	12.4	40.3	0.62	0.09	1.08	12.9	0.65	21.4	4.07	50.1	128	208	negative	negative	negative	negative	82.6	45.6	32.7	1.39	9.6	8.8	methylprednisolone6mg/d（0.17mg/kg/d）	MMF、HCQ
025	0	0	1	1	0	0	1	3	2	27	0.925926	15.9	3	9.01	58.3	1.01	0.17	1.56	9.79	0.58	43.5	10.25	58.7	161	292	negative	negative	negative	negative	77	36.1	37.7	0.96	13.2	6.5	methylprednisolone6mg/d（0.18mg/kg/d）	TAC
026	0	2	1	1		2	1	7	6	25	0.76	29.09	10	10.9	57.7	1.39	0.133	1.67	11.2	1.14	21.4	7.1	61.1	135	267	negative	3+	negative	negative	48.83	19.79	22.4	0.88	9.91	32.5	methylprednisolone10mg/d（0.25mg/kg/d）	HCQ、cyclophosphamide
027	1	1	1	1	1	1	2	7	2	11	0.818182	34.73	7	9.2	53.3	0.82	0.15	2.51	13	0.81	325	3.95	61.7	124	311	negative	negative	negative	negative	78.4	26.7	49.4	0.54	4.03	12.03	methylprednisolone15mg/d（0.44mg/kg/d）	MMF
028	0	0	1	0	0	0	1	2	0	15	1	20.26	11	11.4	47.6	1.16	0.24	0.67	7.33	0.88	81.25	4.4	40	117	381	negative	negative	negative	negative	81.71	40.29	35.79	1.12	7.72	17.51	methylprednisolone15mg/d（0.42mg/kg/d）	MMF
029	2	2	1	1	0	0	1	5	2	11	0.818182	13.4	10	12	59.5	1.05	0.161	1.12	7.91	1.01	22.5	11.48	61.1	145	327	negative	negative	negative	negative	64.2	15.6	46.4	0.34	13.6	19.5	methylprednisolone20mg/d（0.56mg/kg/d）	MMF
030	0	0	0	0	1	1	0	2	4	12	0.666667	20.1	20	11.5	53.2	1.2	0.3	1.5	12.2	0.9	130	6.94	74	143	235	negative	negative	negative	negative	79.56	39.44	31.71	1.24	13.14	17.97	methylprednisolone30mg/kg（1.3mg/kg/d）	MMF
031	0	0	0	0	0	1	0	1	0	6	1	24	8	12.3	38.4	0.801	0.061	1.45	9.36	0.8	254	7.04	38.8	137	265	negative	negative	negative	negative	81.2	33.9	41.2	0.82	10.8	7.6	methylprednisolone25mg/d（1.12mg/kg/d）	HCQ、MMF
032	0	0	0	0	0	1	0	1	0	12	1	7	5	9	66.4	1.04	0.08	1.6	6.74	1.14	142	5.95	61.9	142	201	negative	negative	negative	negative	73.2	32.6	37.4	0.87	12.8	11.6	methylprednisolone20mg/d（1.6mg/kg/d）	HCQ、MTX
033	0	0	0	0	1	1	1	3	2	24	0.916667	29.83	19	14.6	41.29	0.53	0.11	3.19	15.8	0.88	98.2	3.5	48.4	123	238	1+	negative	negative	negative	59.79	18	38.44	0.47	16.71	21.34	methylprednisolone30mg/d（0.6mg/kg/d）	MMF、HCQ
034	0	0	1	1	0	1	0	3	8	16	0.5	5.5	25	10.4	14.13	0.3	0.06	1.87	11	1.01	52.7	4.08	65	118	286	negative	negative	negative	negative	73.35	17.2	48.4	0.36	8.17	17.2	methylprednisolone12mg/d（0.35mg/kg/d）	MTX、MMF
035	0	0	0	1	1	0	1	3	8	12	0.333333	9.2	22	9.2	56.01	0.93	0.2	0.8	5.85	1.04	55.6	7.3	81	150	284	negative	negative	negative	negative	72.74	32.14	39.6	0.81	5.37	19.38	methylprednisolone14mg/d（0.7mg/kg/d）	MMF、HCQ
	disease relapse								SLEDAI-2K	SLEDAI-2K(onset)	△SLEDAI-2K24	Laboratory data																								medication
Non-atopy
patient ID	recurrent frequency	infection frequencies	infection frequencies(1 month)	infection frequencies(3 months)	infection frequencies(6 months)	infection frequencies(12 months)	infection frequencies(18months)	Total				anti-dsDNA	ESR(mm/h)	cytotoxicity of NKC（%）	CH50(U/ML)	C3(g/l)	C4(g/l)	IgA(g/L)	IgG(g/L)	IgM(g/L)	Total IgE	leukocyte	net	Hb（g/l）	PLT（10^9/l）	urine protein	urine occult blood test	leucocytes in urine（/ul）	casts in urine sediment	CD3+	CD3+CD4+	CD3+CD8+	Th/Ts	NK	Total B cell	glucocorticoid（dose）	immunosuppressor（MTX，HCQ，azathioprine，MMF，Thalidomide etc. ）
001	0	0	0	1	0	0	0	1	4	8	0.5	7.92	11	9.4	46.68	0.71	0.1	2.12	12.7	2.25	34.5	5.7	37.5	128	234	negative	negative	1+	negative	84.47	46.73	34.33	1.36	14.09	11.07	methylprednisolone4mg/d（0.22mg/kg/d）	0
002	0	0	1	0	0	0	0	1	0	12	1	4.54	3	12	41.9	0.952	0.162	1.3	8.72	0.61	112.3	7.24	55.6	137	340	negative	negative	negative	negative	87.5	34.1	49.3	0.69	13	15.9	methylprednisolone4mg/d（0.1mg/kg/d)	CTX、MMF
003	0	1	1	0	0	1	1	4	0	8	1	1.75	11	12.4	30.3	0.81	0.16	2.68	8.74	1.61	89.5	5.2	54.9	123	159	negative	negative	negative	negative	75.95	30.16	42.36	0.71	5.14	11.67	methylprednisolone8mg/d（0.33mg/kg/d）	MMF、HCQ
004	0	0	0	0	0	0	0	0	2	15	0.866667	9.5	15	15	19.67	0.89	0.1	1.21	12.3	1.5	45.6	7.7	56.8	127	172	negative	negative	1+	negative	81.89	30.64	47.18	0.65	5.55	12.4	methylprednisolone8mg/d（0.33mg/kg/d）	HCQ
005	0	0	1	0	0	0	0	1	4	15	0.733333	4.71	12	11.2	40	0.991	0.2	2	9.57	1.22	34.4	6.7	67.8	134	288	negative	1+	negative	negative	47.97	21.46	23.62	0.91	5.99	38.4	methylprednisolone5mg/d（0.2mg/kg/d）	MMF、HCQ
006	0	1	0	0	0	1	1	3	4	15	0.733333	3.61	21	22.7	45.22	0.99	0.1	0.97	6.97	0.76	55.6	4.5	47	100	269	negative	negative	2+	negative	76.9	45.4	27.5	1.65	8.2	12.7	methylprednisolone8mg/d（0.26mg/kg/d）	MMF、HCQ
007	1	1	1	0	0	1	1	4	0	16	1	22.87	11	10.6	53.86	1.21	0.21	1.01	6.55	0.78	76.7	6.7	38.9	123	288	negative	negative	negative	negative	64.15	21.9	38.74	0.57	9.22	23.83	methylprednisolone8mg/d（0.26mg/kg/d）	MMF
008	0	0	1	0	1	0	0	2	4	13	0.692308	4.07	14	10.5	56.7	1.43	0.24	1.01	7.77	0.88	88.1	7.7	67.8	137	238	1+	1+	negative	negative	80.06	41.53	35.48	1.17	10.08	15.6	methylprednisolone10mg/d（0.3mg/kg/d）	MMF、Thalidomide
009	0	0	0	1	0	0	0	1	0	4	1	18.51	25	14.8	45.6	1.1	0.17	2.47	14.6	1.38	12.3	8.15	73.6	127	296	negative	negative	negative	negative	75.79	39.59	29.1	1.36	10.08	10.57	methylprednisolone8mg/d（0.2mg/kg/d）	MMF
010	1	1	0	0		0	0	1	0	10	1	4.56	3	12.6	53.7	1.09	0.18	1.25	6.19	0.31	21.56	7.2	65.1	147	232	negative	negative	negative	negative	76	22.7	52.7	0.43	13	20.4	methylprednisolone6mg/d（0.2mg/kg/d）	MMF
011	0	0	0	0	1	0	0	1	0	9	1	5.82	4	13.5	45.5	1.2	0.21	1.5	10.3	0.81	109.1	4.47	47.5	153	257	negative	negative	negative	negative	66.4	36	25.4	1.42	7.4	22.8	methylprednisolone7mg/d（0.17mg/kg/d）	MMF
012	0	0	0	0	0	0	0	0	4	13	0.692308	11.89	5	12.6	38	0.656	0.066	1.71	11.4	1.09	121.2	36.2	50.4	127	199	negative	negative	negative	negative	76.2	40.5	31.7	1.28	5.5	14.4	methylprednisolone6mg/d（0.18mg/kg/d）	MMF
013	0	1	0	0	0	1	1	3	4	14	0.714286	8.75	10	10.5	44	0.938	0.198	0.51	7.36	1.07	90.3	7.83	68.7	111	284	negative	negative	negative	negative	87.4	40.1	45.2	0.89	12.6	19.2	methylprednisolone10mg/d（0.3mg/kg/d）	HCQ
014	0	0	0	0	0	0	0	0	0	5	1	5.02	3	12.4	47.1	0.91	0.07	0.51	4.97	1.78	23.4	8.36	61.6	123	165	negative	negative	negative	negative	81.3	24.8	54.4	0.46	13.1	13.9	methylprednisolone4mg/d（0.125mg/kg/d）	MMF
015	1	0	1	0	1	0	0	2	2	10	0.8	32.16	13	14.3	28.7	0.94	0.14	1.6	12.4	1.07	25.54	6.25	59.6	132	233	negative	1+	negative	negative	80.7	46.2	27.2	1.7	10.7	7.9	methylprednisolone8mg/d（0.25mg/kg/d）	MMF
016	0	1	0	0	0	1	1	3	4	8	0.5	26.49	6	14.3	45.2	1.02	0.09	1.21	8.7	1.45	29.41	5.23	56.8	142	219	negative	negative	negative	negative	36.91	10.73	24.39	0.43	8.75	10.49	methylprednisolone7mg/d（0.22mg/kg/d）	MMF，Thalidomide
017	0	0	1	0	0	0	0	1	4	15	0.733333	14.05	3	13.2	18.6	0.58	0.05	1.41	14.6	1.07	101.3	4.9	68.4	133	225	negative	negative	negative	negative	62.63	32.45	26.69	1.22	12.34	21.99	methylprednisolone10mg/d（0.2mg/kg/d）	MMF
018	0	0	0	1	0	0	0	1	4	9	0.555556	9.39	6	9	8.87	0.39	0.06	2.22	18.1	1.26	22.1	9.7	74	121	222	negative	negative	negative	negative	83.1	37.41	41.23	0.91	12.96	10.54	methylprednisolone10mg/d（0.2mg/kg/d）	HCQ
019	1	0	0	0	1	0	0	1	6	10	0.4	25.19	21	11.4	41.2	1.04	0.08	1.06	13.2	1.48	221	9.28	76.1	135	199	negative	negative	1+	negative	52.7	24.5	23.8	1.03	19.7	21.2	methylprednisolone4mg/d（0.1mg/kg/d）	MMF、HCQ
020	0	0	1	0	1	0	0	2	2	9	0.777778	27.88	11	14.5	49.5	1.04	0.11	3.1	12.6	0.93	102	5.47	59.9	125	137	negative	negative	negative	negative	80.76	31.46	46.53	0.68	9.49	7.59	methylprednisolone10mg/d（0.26mg/kg/d）	MMF
021	0	0	0	1	1	0	0	2	2	5	0.6	13.024	9	15.8	42.48	0.82	0.14	1.26	9.45	1.62	102.2	8.3	46.8	141	234	negative	negative	negative	negative	76.45	45.6	28.74	1.59	14.13	7.21	methylprednisolone9mg/d（0.26mg/kg/d）	MMF
022	0	0	1	0	0	0	0	1	4	16	0.75	15.28	6	9.7	34.2	0.9	0.06	2.89	10.2	1.32	23.6	3.12	46.9	120	314	negative	negative	negative	negative	54.32	21.07	30.99	0.68	12.29	13.26	methylprednisolone6mg/d（0.25mg/kg/d）	MMF，HCQ
023	1	1	0	0	0	1	1	3	4	10	0.6	76.65	5	10.5	57.44	1.5	0.22	1.27	10.3	1.05	67.7	8.9	69.4	136	366	negative	negative	negative	negative	79.65	34.96	38.89	0.9	4.33	14.3	methylprednisolone4mg/d（0.15mg/kg/d）	MMF
024	0	1	0	1	0	1	2	5	6	26	0.769231	4.45	12	10.2	24.63	0.53	0.06	2.38	9.3	1.35	66.7	4	49	116	281	2+	2+	negative	negative	79.85	32.42	43.51	0.75	7.81	8.93	methylprednisolone18mg/d（0.6mg/kg/d）	MMF
025	0	0	2	0	0	0	0	2	2	9	0.777778	29.67	10	11.2	46.28	1.16	0.12	1.54	10.1	1.37	34.1	6.9	60.9	140	246	negative	negative	negative	negative	71.19	27.28	38.39	0.7	4.48	15.78	methylprednisolone8mg/d（0.27mg/kg/d）	MMF
026	0	0	0	1	0	0	0	1	2	13	0.846154	13.33	11	12.3	45.15	0.79	0.17	1.65	9.96	1.62	21.3	8.6	82	127	136	negative	negative	negative	negative	75.6	16.5	50.6	1.03	13.2	7.89	methylprednisolone8mg/d（0.25mg/kg/d）	azathioprine
027	0	0	1	1	0	0	0	2	2	20	0.9	5.56	4	15	32.8	0.89	0.18	1.83	14	1.09	1.67	4.8	64.8	135	196	negative	negative	negative	negative	57.12	24.91	27.66	0.9	13.3	10.1	methylprednisolone10mg/d（0.3mg/kg/d）	azathioprine
028	1	1	1	0	0	1	1	4	4	17	0.764706	26.89	21	14.6	47.6	1.01	0.16	1.21	10.2	0.37	44.3	4.9	79.5	120	214	1+	4+	negative	negative	65.57	30.72	31.58	0.97	17.86	9.75	methylprednisolone16mg/d（0.47mg/kg/d）	Thalidomide
029	0	0	1	0	0	0	0	1	4	18	0.777778	3.45	10	12.8	57.8	1.11	0.2	1.06	10.9	2.07	32.1	6.1	63.8	143	398	negative	2+	negative	negative	71.97	27.6	39.8	0.69	14.51	12.5	methylprednisolone9mg/d（0.25mg/kg/d）	MMF、cyclophosphamide
030	0	0	0	1	1	0	0	2	2	9	0.777778	9.09	2	12.6	47.7	1.12	0.13	2.57	16.5	1.75	122.3	5.02	49.2	136	197	negative	negative	negative	negative	71.76	40.8	26.13	1.56	13.17	18.25	methylprednisolone6mg/d（0.16mg/kg/d）	HCQ、MTX
031	0	0	0	0	0	0	0	0	2	13	0.846154	21.84	2	10.9	54.3	1.02	0.11	2.11	6.7	1.4	131.2	9.6	68.1	136	325	negative	negative	negative	negative	59.29	31.04	22.66	1.31	4.93	6.76	methylprednisolone6mg/d（0.15mg/kg/d）	MMF、Thalidomide
032	0	0	0	0	0	0	0	0	4	11	0.636364	8.43	6	11	31.75	0.87	0.05	0.91	14.9	0.23	235.6	5.7	46.6	128	222	negative	negative	negative	negative	75.62	35.99	33.54	1.07	7.96	12.45	methylprednisolone6mg/d（0.17mg/kg/d）	Thalidomide
033	0	0	1	0	0	0	0	1	0	11	1	0.6	7	10.8	45.6	1.03	0.21	0.89	6.5	1.23	432.1	7.27	84.1	121	155	negative	negative	negative	negative	69.29	38.87	27.29	1.41	6.43	15.91	methylprednisolone4mg/d（0.1mg/kg/d）	HCQ
034	0	0	1	0	0	0	0	1	2	12	0.833333	8.06	8	12.4	53.9	1.11	0.2	2.16	11.7	0.52	23.5	4.66	65.1	123	291	negative	negative	negative	negative	83.1	48.3	30.4	1.57	10.2	16.9	methylprednisolone6mg/d（0.17mg/kg/d）	MMF、HCQ
035	0	0	0	0	0	1	0	1	0	8	1	23.63	11	12.9	59.64	1	0.12	1.62	14.2	1.03	30	9.5	64.5	137	311	negative	negative	negative	negative	65.19	28.61	34.4	0.83	23.91	8.16	methylprednisolone5mg（0.1mg/kg/d）	MMF、HCQ
036	0	0	1	0	0	2	0	3	0	5	1	5	17	12	62	1.01	0.25	1.99	8.22	0.75	25	4.87	43.4	126	263	negative	negative	negative	negative	82.3	47	30.4	1.55	7	7.5	methylprednisolone4mg/d（0.08mg/kg/d）	MMF、HCQ
037	1	1	0	1	0	0	0	2	3	13	0.769231	20.32	17	10.8	35.9	0.84	0.09	1.5	8.9	1.1	108.17	5.5	48.7	116	66	negative	negative	2+	negative	75.6	16.5	50.6	1.03	13.2	6.8	methylprednisolone10mg/d（0.3mg/kg/d）	azathioprine
038	0	0	0	0	0	0	0	0	0	18	1	8.13	14	6.8	59.6	1.18	0.285	1.81	9.05	0.67	52.1	8.38	67.8	168	277	negative	negative	negative	negative	71.78	15.64	53.22	0.29	12.71	11.8	methylprednisolone10mg/d（0.125mg/kg/d）	HCQ
039	0	0	0	0	0	0	0	0	0	9	1	2.33	6	11.3	45.6	1.09	0.23	1.12	9.8	0.67	11.2	5.6	55.6	132	245	negative	negative	negative	negative	58.57	36.62	19.23	1.9	8.01	12.64	methylprednisolone5mg（0.1mg/kg/d）	MMF、HCQ
040	0	0	1	0	0	0	0	1	0	13	1	4.32	8	12.3	65.4	1.03	0.14	1.2	7.65	0.89	143.4	5.8	76.6	143	236	negative	negative	negative	negative	59.29	31.04	22.66	1.31	4.93	6.8	methylprednisolone4mg/d（0.08mg/kg/d）	MMF、HCQ
041	0	0	0	0	0	0	0	0	0	10	1	3.2	3	12.4	34.5	1.1	0.23	1.01	5.66	1.01	78.9	11.2	66.7	123	213	negative	negative	negative	negative	79.27	29.74	45.64	0.65	6.62	7.42	methylprednisolone4mg/d（0.1mg/kg/d）	azathioprine
042	0	0	1	0	0	0	0	1	0	4	1	5.6	2	9.8	45.6	1.12	0.21	0.98	4.5	0.99	89.6	12.2	78.6	114	143	negative	negative	negative	negative	80.95	43.4	31.76	1.37	13.54	13.56	methylprednisolone8mg/d（0.1mg/kg/d）	HCQ
043	0	0	0	0	1	0	0	1	2	4	0.5	4.64	6	10.4	55.6	1.01	0.25	1.3	11.2	1.01	29.31	12.2	74	112	212	1+	negative	negative	negative	55.8	16.7	38.6	0.43	15	26.9	methylprednisolone18m（0.36mg/kg/d)	0
044	0	0	1	1	0	0	0	2	0	4	1	13.19	25	9.1	33.82	0.68	0.14	1.84	9.21	0.67	54	6.3	85	115	230	negative	negative	negative	negative	59.39	18.97	39.82	0.48	12.7	14.7	methylprednisolone14mg/d（0.39mg/kg/d）	HCQ、azathioprine
045	0	0	0	0	0	0	0	0	0	7	1	4.45	30	10.1	42.81	0.88	0.15	1.84	7.43	1.37	55.9	9.1	76	131	289	negative	negative	negative	negative	54	21.3	34	0.5	13.4	33.5	methylprednisolone10mg/d（0.35mg/kg/d）	MMF
